# Supplementary material for: Extensive variation between tissues in allele specific expression in an outbred mammal
Source: BMC Genomics. 2015 Nov 23;16:993. doi: 10.1186/s12864-015-2174-0 (PMC4657355; doi:10.1186/s12864-015-2174-0)
Supplement: Supplementary file 2 — Contains supplementary material including Tables S3, S4, S5 and S10. (XLSX 7470 kb) [file 12864_2015_2174_MOESM2_ESM.xlsx]

## Sheet: SupplementaryTable3
Supplementary Table 3. An excel spreadsheet listing all genes found to be differentially expressed, with the tissue they were differentially expressed in, significance of the DE test and the log fold change.
Tissue	Ensembl_ID	Symbol	Chr	Start	End	logFC	PValue
Adrenal	ENSBTAG00000037824		14	2770551	2775678	12.9221	1.11939e-47
Adrenal	ENSBTAG00000004596	CYP11B2	14	2705112	2710148	11.9549	2.25731e-37
Adrenal	ENSBTAG00000006769	HSD3B	3	23813912	23823807	11.6304	6.70803e-52
Adrenal	ENSBTAG00000004508	DBH	11	104554824	104572619	11.5333	1.78845e-35
Adrenal	ENSBTAG00000011731	PNMT	19	40694079	40695765	11.0555	2.11065e-49
Adrenal	ENSBTAG00000011782	CHGB	13	48435003	48449940	10.943	2.25267e-45
Adrenal	ENSBTAG00000047039		23	27083669	27085420	10.7426	2.3031e-59
Adrenal	ENSBTAG00000001443		23	27165184	27172410	10.7357	2.03517e-46
Adrenal	ENSBTAG00000009836	CHGA	21	58163028	58176319	10.556	3.44435e-56
Adrenal	ENSBTAG00000011952	SULT1E1	6	87035926	87094952	10.4212	3.55386e-35
Adrenal	ENSBTAG00000046585	bta-mir-433	21	67427514	67431509	10.004	6.06824e-33
Adrenal	ENSBTAG00000009017	NR5A1	11	95514365	95538847	9.674	1.93934e-34
Adrenal	ENSBTAG00000044137	C10ORF67	13	24492609	24578813	9.56704	3.91254e-24
Adrenal	ENSBTAG00000023718	MRAP	1	2462828	2476977	9.51983	8.21798e-41
Adrenal	ENSBTAG00000004595	BT.53617	14	2715416	2742638	9.28203	1.04508e-19
Adrenal	ENSBTAG00000000264	RFX6	9	34160295	34212258	9.17155	3.78305e-23
Adrenal	ENSBTAG00000033345	STAR	27	33016930	33024353	9.06074	7.57078e-61
Adrenal	ENSBTAG00000014335	BT.65130	26	23694362	23700404	8.80683	6.59779e-44
Adrenal	ENSBTAG00000022962	DGKK	X	93195774	93365863	8.70658	4.44428e-25
Adrenal	ENSBTAG00000005685	BT.49451	18	35159766	35165470	8.69986	2.13803e-50
Adrenal	ENSBTAG00000006934	BT.104995	21	34724307	34734990	8.62004	1.47273e-48
Adrenal	ENSBTAG00000017420	ZMAT4	27	35241299	35618997	8.611	3.31822e-40
Adrenal	ENSBTAG00000001893	TM4SF4	1	119603878	119631566	8.49782	2.53958e-37
Adrenal	ENSBTAG00000010897	RESP18	2	107992893	107998432	8.00308	2.0881e-29
Adrenal	ENSBTAG00000030003	bta-mir-127	21	67429740	67429853	7.9763	9.53644e-20
Adrenal	ENSBTAG00000030002	bta-mir-431	21	67427770	67427883	7.89031	9.32341e-15
Adrenal	ENSBTAG00000021516	GSTA1	23	24875608	24890466	7.85839	7.0021e-53
Adrenal	ENSBTAG00000047042	bta-mir-2904-3	2	66273058	66273127	7.85786	8.57499e-14
Adrenal	ENSBTAG00000047852	bta-mir-2904-3	3	53472310	53472379	7.83752	5.17056e-13
Adrenal	ENSBTAG00000004924	PENK	14	25218586	25222991	7.77751	3.47486e-43
Adrenal	ENSBTAG00000026768	TH	29	50027265	50034123	7.77479	3.80455e-42
Adrenal	ENSBTAG00000000456	PCPB	1	120278804	120315813	7.75028	7.08503e-28
Adrenal	ENSBTAG00000020880	BT.51579	10	70578795	70720977	7.73079	4.20988e-47
Adrenal	ENSBTAG00000013596	BT.48865	5	64763619	64815380	7.70882	2.83276e-38
Adrenal	ENSBTAG00000021588	SCG2	2	112549869	112555375	7.67815	1.84004e-46
Adrenal	ENSBTAG00000001899	KCNH7	2	34005801	34163051	7.57987	1.58844e-20
Adrenal	ENSBTAG00000010632	FABP6	7	73914461	73920515	7.5526	5.37772e-31
Adrenal	ENSBTAG00000044166	BT.46280	6	62295688	62298730	7.54298	5.72706e-14
Adrenal	ENSBTAG00000014956	JSRP1	7	22700027	22703913	7.50853	4.67772e-33
Adrenal	ENSBTAG00000019131	TNRC4	3	19105094	19119703	7.41205	2.24188e-25
Adrenal	ENSBTAG00000005562	GALNT13	2	41791846	42371758	7.41086	6.90328e-30
Adrenal	ENSBTAG00000008430	RANBP3L	20	37965076	38018890	7.33351	2.5289e-31
Adrenal	ENSBTAG00000006036	ERP27	5	95397671	95422809	7.30716	2.4697e-41
Adrenal	ENSBTAG00000012182	DIRAS3	3	77571199	77573843	7.26154	1.60306e-47
Adrenal	ENSBTAG00000011038	MC2R	24	44006264	44024553	7.26055	1.54705e-46
Adrenal	ENSBTAG00000025485		23	24851502	24872822	7.24838	9.61304e-26
Adrenal	ENSBTAG00000004407	KCNK2	16	69865018	70097416	7.24324	4.11375e-48
Adrenal	ENSBTAG00000007955	SEZ6L2	25	26620088	26640306	7.23873	8.05062e-34
Adrenal	ENSBTAG00000030004	bta-mir-433	21	67428646	67428769	7.23172	1.40578e-13
Adrenal	ENSBTAG00000038093	BT.41908	4	11912009	11921418	7.22245	9.72139e-55
Adrenal	ENSBTAG00000001241	ISL1	20	27745415	27755504	7.21447	2.12524e-18
Adrenal	ENSBTAG00000032509	FAM166B	8	60196395	60198469	7.16835	3.83776e-36
Adrenal	ENSBTAG00000018160	LAMA1	24	40384895	40508687	7.10801	2.9384e-40
Adrenal	ENSBTAG00000039384	MGC157237	6	26043475	26064216	7.09698	2.66597e-35
Adrenal	ENSBTAG00000020788	SLC18A1	8	67724946	67781207	7.09153	2.26812e-20
Adrenal	ENSBTAG00000011780	SLITRK4	X	26731211	26733724	7.08545	4.8239e-28
Adrenal	ENSBTAG00000020793	KCNA4	15	61515349	61522803	7.07513	1.07634e-33
Adrenal	ENSBTAG00000000522	AHSG	1	81202132	81209114	6.99131	2.69148e-36
Adrenal	ENSBTAG00000040399	VWA5B2	1	83546313	83557613	6.9771	4.8856e-34
Adrenal	ENSBTAG00000009338	LRRC7	3	75355803	75744744	6.95722	1.61152e-27
Adrenal	ENSBTAG00000019168	PHOX2A	15	52623453	52627368	6.95565	2.82564e-23
Adrenal	ENSBTAG00000029829	bta-mir-136	21	67431418	67431509	6.9494	2.7173e-12
Adrenal	ENSBTAG00000001001	ANKRD55	20	23007391	23117580	6.93862	5.47726e-32
Adrenal	ENSBTAG00000013798	PTPRN	2	107958895	107978251	6.92764	4.16619e-34
Adrenal	ENSBTAG00000007347	BT.30826	24	57125861	57134072	6.91629	1.21623e-20
Adrenal	ENSBTAG00000009972	INHA	2	108226858	108229830	6.91311	7.81159e-35
Adrenal	ENSBTAG00000019977	PCDH10	17	25474596	25495147	6.91197	8.68175e-31
Adrenal	ENSBTAG00000005321	BT.103652	22	38689066	39042517	6.90255	4.97989e-37
Adrenal	ENSBTAG00000015865	CAPN14	11	68678749	68715047	6.89337	2.60195e-27
Adrenal	ENSBTAG00000026732	PLA2G1B	17	64899652	64902627	6.85878	8.59561e-23
Adrenal	ENSBTAG00000017677	SCG3	10	58748957	58787385	6.85545	2.93901e-39
Adrenal	ENSBTAG00000002717	INA	26	24131990	24144138	6.8454	4.37486e-31
Adrenal	ENSBTAG00000017000	IL22RA2	9	76064702	76079984	6.82003	3.84434e-14
Adrenal	ENSBTAG00000015532	NR0B1	X	118534503	118540311	6.81703	1.39789e-18
Adrenal	ENSBTAG00000018193	BT.32041	11	72831969	72868413	6.78777	2.36358e-31
Adrenal	ENSBTAG00000020843	PCSK1	7	98155674	98199486	6.78109	1.65106e-29
Adrenal	ENSBTAG00000004007	MCF2	X	23075815	23153236	6.76962	9.43906e-34
Adrenal	ENSBTAG00000002599	MGARP	17	18709903	18721278	6.75509	1.70986e-45
Adrenal	ENSBTAG00000040543	TMEM200A	9	69513253	69514728	6.7432	9.60894e-34
Adrenal	ENSBTAG00000000029	BT.59488	19	45859214	45866764	6.73033	2.82145e-19
Adrenal	ENSBTAG00000029911	bta-mir-432	21	67431234	67431323	6.71605	2.18243e-12
Adrenal	ENSBTAG00000039151	BT.27991	1	35603049	35604149	6.70832	5.524e-24
Adrenal	ENSBTAG00000010860	DRD2	15	24303204	24316174	6.70233	1.12176e-14
Adrenal	ENSBTAG00000020592	BT.63808	3	120133413	120134255	6.68655	5.86097e-22
Adrenal	ENSBTAG00000038214		6	86982496	87008610	6.66885	3.05372e-11
Adrenal	ENSBTAG00000010119	ALDH1A2	10	52336849	52401980	6.59638	1.17722e-37
Adrenal	ENSBTAG00000015715	SPOCD1	2	122436872	122468429	6.59266	6.66834e-20
Adrenal	ENSBTAG00000021046	ELAVL4	3	96658651	96749212	6.58448	2.99983e-26
Adrenal	ENSBTAG00000017541	TBX20	4	62198457	62241284	6.5787	1.39253e-24
Adrenal	ENSBTAG00000046155	RGN	X	90732502	90747294	6.57139	9.06534e-49
Adrenal	ENSBTAG00000047901		21	67449939	67450059	6.51086	2.24799e-10
Adrenal	ENSBTAG00000009180	NRSN1	23	33268316	33288625	6.50284	1.94672e-25
Adrenal	ENSBTAG00000034196	HHLA1	14	10106503	10130802	6.49832	1.30767e-15
Adrenal	ENSBTAG00000034854	BT.26387	1	5745203	5915273	6.49467	1.01651e-18
Adrenal	ENSBTAG00000002895	ATOH1	6	32136547	32138712	6.47525	7.54574e-12
Adrenal	ENSBTAG00000032875	BEX2	X	50786254	50787236	6.45713	6.50429e-26
Adrenal	ENSBTAG00000003827	RIMS2	14	62538089	62859341	6.45256	1.61203e-35
Adrenal	ENSBTAG00000004888	SLC10A4	6	68813854	68819847	6.4319	5.87503e-24
Adrenal	ENSBTAG00000047488	KCNK9	14	4644332	4741649	6.4149	2.96567e-16
Adrenal	ENSBTAG00000006924	BT.26336	4	17882060	17883051	6.38542	3.30937e-22
Adrenal	ENSBTAG00000021492	FAM163A	16	62462602	62470464	6.3724	9.77831e-17
Adrenal	ENSBTAG00000022399		X	10114747	10116139	6.37117	2.06216e-12
Adrenal	ENSBTAG00000000374	LRRTM4	11	58433587	58435146	6.37032	1.47895e-17
Adrenal	ENSBTAG00000012909	CRABP1	21	31258091	31265286	6.36734	1.73616e-30
Adrenal	ENSBTAG00000047084		17	64910531	64913110	6.3641	1.36779e-15
Adrenal	ENSBTAG00000022775	C14ORF180	21	70707408	70715785	6.35249	2.22802e-29
Adrenal	ENSBTAG00000005679	BT.62785	25	37902689	37918783	6.33296	3.15139e-33
Adrenal	ENSBTAG00000047869		13	28204600	28226830	6.32312	4.65597e-14
Adrenal	ENSBTAG00000015735	CYP4F2	7	8431773	8450807	6.30667	6.37853e-28
Adrenal	ENSBTAG00000018881	SYT6	3	29343182	29402185	6.30416	2.32667e-15
Adrenal	ENSBTAG00000010448	CPNE4	1	139678041	139842029	6.29768	1.07641e-27
Adrenal	ENSBTAG00000001703	SYT13	15	76161411	76203527	6.23696	5.4935e-40
Adrenal	ENSBTAG00000000520	ATP2B3	X	39677597	39720987	6.20276	1.53147e-28
Adrenal	ENSBTAG00000010299	BT.39878	24	23166234	23627792	6.20119	3.69607e-22
Adrenal	ENSBTAG00000006352	MYT1	13	54157825	54217202	6.20101	1.96644e-19
Adrenal	ENSBTAG00000043969	CALN1	25	28894401	29349030	6.14714	1.95548e-28
Adrenal	ENSBTAG00000010251	GABRG2	7	75895256	76022776	6.12662	9.38813e-20
Adrenal	ENSBTAG00000044004	C9ORF84	8	102796661	102872318	6.11883	6.6353e-30
Adrenal	ENSBTAG00000016793	SLC35D3	9	75897878	75900146	6.11011	1.46373e-19
Adrenal	ENSBTAG00000002335	HAND1	7	67715959	67719274	6.10423	4.94334e-21
Adrenal	ENSBTAG00000045526	BT.34523	13	40230297	40231781	6.02333	1.29423e-13
Adrenal	ENSBTAG00000004775	BT.51704	17	42761044	42947091	6.02236	1.78399e-32
Adrenal	ENSBTAG00000040357	RNF12	X	114144059	114148031	5.97886	2.74863e-09
Adrenal	ENSBTAG00000013741	CPLX2	10	5215474	5217493	5.96899	1.25767e-24
Adrenal	ENSBTAG00000047842	PRLHR	26	39219423	39220535	5.96888	5.96558e-10
Adrenal	ENSBTAG00000002593	GDAP1L1	13	73436661	73461337	5.93808	1.8288e-21
Adrenal	ENSBTAG00000014384	ZDHHC22	10	89399255	89405252	5.92342	4.75379e-15
Adrenal	ENSBTAG00000003353	SLC6A2	18	23962442	24002080	5.90651	1.08566e-30
Adrenal	ENSBTAG00000037786	NALCN	12	81550081	81829722	5.90058	1.01401e-26
Adrenal	ENSBTAG00000019058	IQSEC3	5	107548976	107639845	5.89897	9.925e-20
Adrenal	ENSBTAG00000008017	UNC79	21	58679832	58924124	5.88592	1.04107e-27
Adrenal	ENSBTAG00000004247	RPH3A	17	63682758	63748775	5.85869	3.1132e-27
Adrenal	ENSBTAG00000021846	CELSR3	22	51793227	51818651	5.85834	5.17141e-19
Adrenal	ENSBTAG00000019719	OPRM1	9	92152082	92209694	5.8551	8.6885e-12
Adrenal	ENSBTAG00000011216		7	3147830	3153824	5.85363	5.46164e-11
Adrenal	ENSBTAG00000008295	ACTL6B	25	36459674	36469782	5.84794	5.26486e-19
Adrenal	ENSBTAG00000004594	MMP7	15	6390160	6400322	5.83364	1.3829e-17
Adrenal	ENSBTAG00000011271	SNX31	14	65898281	65981442	5.82078	1.80873e-22
Adrenal	ENSBTAG00000001696	RBM46	17	2523018	2567620	5.8102	1.84804e-11
Adrenal	ENSBTAG00000046917	GPR22	4	48785304	48789698	5.80437	1.23121e-29
Adrenal	ENSBTAG00000012211	HOXA5	4	69353606	69356273	5.79842	4.58905e-35
Adrenal	ENSBTAG00000034189		6	26656288	26672428	5.78575	1.03282e-22
Adrenal	ENSBTAG00000020537	ACCN4	2	108168449	108191017	5.7839	1.68456e-14
Adrenal	ENSBTAG00000004958	PTPRN2	4	119522032	119565916	5.78323	2.30689e-25
Adrenal	ENSBTAG00000027727	BT.94335	7	104890336	105010126	5.75297	1.96942e-14
Adrenal	ENSBTAG00000006841	LRRC4B	18	57103010	57127435	5.75143	1.0894e-22
Adrenal	ENSBTAG00000039530	NEFM	8	73147853	73152844	5.74986	2.08064e-21
Adrenal	ENSBTAG00000026319	BT.25685	25	26614815	26618147	5.73759	2.98018e-15
Adrenal	ENSBTAG00000008495	AP3B2	21	23429313	23466211	5.73707	3.87651e-26
Adrenal	ENSBTAG00000021949	NEFL	8	73180100	73184369	5.73205	3.65342e-23
Adrenal	ENSBTAG00000006673	TMEM179	21	70717761	70727303	5.72959	6.72561e-22
Adrenal	ENSBTAG00000002865	KCNIP1	20	2283783	2544502	5.72014	8.08599e-21
Adrenal	ENSBTAG00000038312	MS4A18	29	37667234	37684931	5.71599	8.71734e-10
Adrenal	ENSBTAG00000013877	BT.54223	17	71283569	71354030	5.71476	1.98183e-14
Adrenal	ENSBTAG00000016272	TEX11	X	85042821	85229518	5.70205	2.89326e-23
Adrenal	ENSBTAG00000033291	SPAG6	13	23728842	23795501	5.70191	9.14136e-25
Adrenal	ENSBTAG00000006273	SULT4A1	5	115084016	115117266	5.69859	2.47968e-26
Adrenal	ENSBTAG00000027013		21	46199214	46200877	5.66172	1.53244e-10
Adrenal	ENSBTAG00000006902	KCNJ5	29	32823875	32829939	5.65189	3.1576e-15
Adrenal	ENSBTAG00000016283	TMEM63C	10	89488356	89523829	5.65026	4.03251e-21
Adrenal	ENSBTAG00000018082	BT.27138	25	26747355	26762056	5.64899	9.3976e-39
Adrenal	ENSBTAG00000014848	NR0B2	2	126892710	126894458	5.63502	2.46095e-14
Adrenal	ENSBTAG00000012149	BT.93761	5	26180271	26182515	5.63366	2.83439e-20
Adrenal	ENSBTAG00000001028	MAP6	15	55540434	55636141	5.63223	4.31429e-22
Adrenal	ENSBTAG00000011379	KCNH5	10	75235434	75637242	5.63135	2.72958e-12
Adrenal	ENSBTAG00000047411		X	89907348	89908678	5.62653	4.33138e-18
Adrenal	ENSBTAG00000047315	PTF1A	13	24480938	24482339	5.61557	2.7492e-10
Adrenal	ENSBTAG00000007104	JPH4	10	21206754	21214476	5.6065	8.35232e-29
Adrenal	ENSBTAG00000013989	C11ORF63	15	34039383	34121665	5.58901	4.30881e-17
Adrenal	ENSBTAG00000012682	UNC13A	7	5396671	5452286	5.56965	1.24526e-24
Adrenal	ENSBTAG00000007650	BT.65378	2	31391774	31446946	5.54318	7.85203e-30
Adrenal	ENSBTAG00000020099	STMN2	14	44969002	45027081	5.5296	5.97356e-38
Adrenal	ENSBTAG00000003304	HOXC4	5	26136686	26138815	5.49236	5.71055e-24
Adrenal	ENSBTAG00000015366	SFRP4	4	50009882	50020466	5.49095	2.81318e-29
Adrenal	ENSBTAG00000020191	FEV	2	107646742	107650448	5.48105	2.54071e-08
Adrenal	ENSBTAG00000007175	AVPR1A	5	50592290	50595766	5.47135	3.77815e-25
Adrenal	ENSBTAG00000004599	TAGLN3	1	57178554	57192433	5.46479	4.64755e-33
Adrenal	ENSBTAG00000019291	BT.36371	2	31783357	31912200	5.45341	3.55223e-43
Adrenal	ENSBTAG00000047595	FSTL5	17	37860401	38027113	5.45173	9.11934e-24
Adrenal	ENSBTAG00000024632	LRP1B	2	56711720	57011911	5.44183	5.57138e-18
Adrenal	ENSBTAG00000011504	ZP2	25	19228387	19240185	5.43701	3.59339e-25
Adrenal	ENSBTAG00000016607	TLX2	11	10105101	10106503	5.43666	9.61311e-11
Adrenal	ENSBTAG00000007306	BT.91125	20	20448540	20741101	5.41586	1.09635e-23
Adrenal	ENSBTAG00000001608		3	6938875	6939732	5.39344	1.14665e-09
Adrenal	ENSBTAG00000037899	BT.65303	21	67274800	67283089	5.36224	4.92763e-24
Adrenal	ENSBTAG00000012826	BT.50967	17	30291318	30319495	5.34795	1.0892e-11
Adrenal	ENSBTAG00000001979	TAF7L	X	55127019	55144665	5.3348	3.28931e-18
Adrenal	ENSBTAG00000047924	MAB21L2	17	7225110	7226189	5.32981	2.6506e-15
Adrenal	ENSBTAG00000047118		9	23781161	23791282	5.30357	2.00597e-16
Adrenal	ENSBTAG00000008323	SNAP25	13	3369182	3452555	5.30212	5.05099e-29
Adrenal	ENSBTAG00000046723	SYT14	16	75069690	75212644	5.27641	8.10372e-13
Adrenal	ENSBTAG00000012413	BT.37226	1	75616651	75895219	5.26215	4.3385e-37
Adrenal	ENSBTAG00000015409	STK32B	6	105515160	105531715	5.26186	4.98179e-12
Adrenal	ENSBTAG00000006709	NPPA	16	42712044	42713502	5.25983	2.15818e-15
Adrenal	ENSBTAG00000009238	BT.105698	5	26161892	26163475	5.22359	3.6172e-23
Adrenal	ENSBTAG00000044123	HAND2	8	5747710	5749915	5.21342	1.8806e-24
Adrenal	ENSBTAG00000002576	GLDN	10	59077123	59131740	5.21238	2.3802e-23
Adrenal	ENSBTAG00000005716	CRABP2	3	14173130	14178630	5.20751	4.67625e-29
Adrenal	ENSBTAG00000020810	CYB561	19	48414992	48419148	5.20674	3.28577e-43
Adrenal	ENSBTAG00000001075	BT.49430	18	39808727	39838373	5.20455	1.32065e-14
Adrenal	ENSBTAG00000000606	SYT10	5	76692598	76808969	5.20085	2.08419e-12
Adrenal	ENSBTAG00000003130	BT.63828	21	31500106	31512927	5.18553	2.15264e-26
Adrenal	ENSBTAG00000021728	OGDHL	28	44224198	44251162	5.18058	1.60955e-18
Adrenal	ENSBTAG00000026580	BT.101029	9	63762922	63764019	5.17966	5.63317e-11
Adrenal	ENSBTAG00000025220	FAM155A	12	86812379	87425485	5.17444	1.49286e-15
Adrenal	ENSBTAG00000023026	BT.58893	24	12747969	12765314	5.17012	2.40434e-16
Adrenal	ENSBTAG00000006986	BT.62533	6	26695825	26714361	5.16197	8.87001e-12
Adrenal	ENSBTAG00000018098		X	24737905	24739261	5.15414	8.25934e-27
Adrenal	ENSBTAG00000020939	PLAC9	28	35366025	35378318	5.15163	7.35636e-41
Adrenal	ENSBTAG00000037949	BT.67381	23	24894759	24916117	5.14233	4.62326e-10
Adrenal	ENSBTAG00000008910	SSTR3	5	76012701	76013957	5.13978	2.73466e-13
Adrenal	ENSBTAG00000020415	KLK4	18	57360332	57364101	5.13606	8.68343e-19
Adrenal	ENSBTAG00000038464	PLIN5	7	20816181	20827916	5.13244	1.10977e-19
Adrenal	ENSBTAG00000045395	7SK	3	23879753	23880001	5.13017	1.86063e-07
Adrenal	ENSBTAG00000013213	OSR2	14	67533222	67540870	5.12472	9.00779e-28
Adrenal	ENSBTAG00000011956	CNNM1	26	20206332	20276715	5.11816	5.40472e-15
Adrenal	ENSBTAG00000017529	CA8	14	27637561	27719848	5.10579	2.49225e-45
Adrenal	ENSBTAG00000013657	CHRNA5	21	31468075	31495957	5.08401	3.69708e-25
Adrenal	ENSBTAG00000003030	KCNQ2	13	54658797	54685973	5.08081	2.82887e-14
Adrenal	ENSBTAG00000008138	BT.87350	4	69394241	69396203	5.07742	1.7877e-15
Adrenal	ENSBTAG00000024942	RPRML	19	45889155	45889866	5.07656	1.73726e-15
Adrenal	ENSBTAG00000003921	BT.92277	9	24056188	24101666	5.07515	4.98906e-23
Adrenal	ENSBTAG00000014269	SCARB1	17	53180927	53273723	5.07251	1.93479e-47
Adrenal	ENSBTAG00000004292	CRMP1	6	105105248	105166798	5.07138	5.24722e-27
Adrenal	ENSBTAG00000017350	PCLO	4	37629861	38018531	5.06929	1.01269e-31
Adrenal	ENSBTAG00000001410	GRAMD1B	15	34577488	34759076	5.06645	2.05064e-45
Adrenal	ENSBTAG00000013422	GABRB3	21	4001555	4086821	5.05651	2.13074e-23
Adrenal	ENSBTAG00000009447	PRMT8	5	106812249	106852877	5.04786	2.6471e-12
Adrenal	ENSBTAG00000018833	BT.25377	17	66276572	66349821	5.04593	1.90273e-22
Adrenal	ENSBTAG00000018211		16	67881455	67882024	5.04203	4.14409e-13
Adrenal	ENSBTAG00000007882	CACNA1B	11	105182214	105394448	5.03813	9.71041e-23
Adrenal	ENSBTAG00000013107	SHANK1	18	57208106	57253991	5.03205	4.50388e-24
Adrenal	ENSBTAG00000020869	DDC	4	5253835	5347715	5.02802	7.98337e-28
Adrenal	ENSBTAG00000010907	PPP1R1A	5	25627052	25631242	5.02346	1.18588e-43
Adrenal	ENSBTAG00000019008	FBXL16	25	569058	605515	5.01112	1.29008e-36
Adrenal	ENSBTAG00000016225	COLEC11	8	112869671	112892968	5.00791	4.46369e-19
Adrenal	ENSBTAG00000004637	2010-03-01	19	47759500	47850224	5.00684	4.2985e-13
Adrenal	ENSBTAG00000004399	LRRN3	4	57586911	57589037	5.00092	1.5845e-34
Adrenal	ENSBTAG00000004232	TMIE	22	53346358	53351626	4.98289	1.67682e-09
Adrenal	ENSBTAG00000021316	COL4A3	2	116131000	116291205	4.98252	5.83159e-35
Adrenal	ENSBTAG00000006432	KCNE4	2	111987824	111991013	4.96669	2.26566e-30
Adrenal	ENSBTAG00000015335	BAI3	9	7914952	8455993	4.95175	1.95289e-25
Adrenal	ENSBTAG00000016620	SIGLEC15	24	46018902	46034227	4.94501	3.27664e-10
Adrenal	ENSBTAG00000009155	SCN5A	22	12015691	12118718	4.93661	2.67206e-20
Adrenal	ENSBTAG00000013003	INS	29	50036101	50037262	4.93657	2.10367e-07
Adrenal	ENSBTAG00000002123	MYO3A	13	26772494	26932201	4.93606	3.07725e-20
Adrenal	ENSBTAG00000033056	PLD5	16	35407318	35635138	4.93448	6.82516e-20
Adrenal	ENSBTAG00000006525	BT.64647	19	57164031	57175524	4.9279	9.5993e-43
Adrenal	ENSBTAG00000043990	KHDRBS2	23	184673	864355	4.92175	2.07026e-12
Adrenal	ENSBTAG00000009520	ADCY1	4	76870137	76970341	4.91379	3.24446e-16
Adrenal	ENSBTAG00000008571	CUX2	17	57065816	57343548	4.90395	8.34114e-32
Adrenal	ENSBTAG00000031277	FOXL2	1	131242444	131243577	4.89489	1.23816e-10
Adrenal	ENSBTAG00000011933	FAM110B	14	26115608	26116813	4.88159	1.52187e-28
Adrenal	ENSBTAG00000009634	BT.93629	5	26157431	26158878	4.87246	5.91942e-13
Adrenal	ENSBTAG00000034681	CA10	19	627558	1472951	4.86283	4.80182e-19
Adrenal	ENSBTAG00000045896	NPTX2	25	38041960	38053172	4.85683	1.5338e-17
Adrenal	ENSBTAG00000045633	AGTR1	1	120403009	120404088	4.84116	8.12038e-30
Adrenal	ENSBTAG00000012863	BT.37948	X	85309754	85319162	4.83763	8.1161e-24
Adrenal	ENSBTAG00000046833		17	37404576	37404821	4.82739	9.97739e-10
Adrenal	ENSBTAG00000027409	SLC4A11	13	52437394	52447854	4.82058	7.71771e-32
Adrenal	ENSBTAG00000020578	PRDM6	7	31950213	32058001	4.81131	3.89361e-23
Adrenal	ENSBTAG00000011702	BT.64987	22	13271526	13302316	4.81063	3.96547e-17
Adrenal	ENSBTAG00000009393	GAL	29	46759818	46765617	4.8084	1.16874e-09
Adrenal	ENSBTAG00000016323	SLC7A14	1	97650783	97762867	4.79786	9.09915e-16
Adrenal	ENSBTAG00000014395	GLRA1	7	65025011	65112636	4.79695	6.63998e-08
Adrenal	ENSBTAG00000047743	KCNIP4	6	41709362	43021626	4.79504	2.82513e-16
Adrenal	ENSBTAG00000000172	PFKFB1	X	97738494	97888649	4.79273	5.33577e-25
Adrenal	ENSBTAG00000032656	CPN2	1	73792744	73802039	4.79203	4.98388e-23
Adrenal	ENSBTAG00000044345	SNORD112	21	67444058	67444134	4.7837	7.99066e-07
Adrenal	ENSBTAG00000021745	RAPSN	15	78463174	78475425	4.77562	2.81238e-23
Adrenal	ENSBTAG00000002668	ZNF711	X	74973931	74999240	4.77315	6.00609e-40
Adrenal	ENSBTAG00000011310	FAM155B	X	86163690	86189860	4.77106	5.37655e-23
Adrenal	ENSBTAG00000043490	SNORD113	21	67524993	67525064	4.76187	1.22213e-20
Adrenal	ENSBTAG00000045873		1	5891441	5891949	4.74945	7.73383e-10
Adrenal	ENSBTAG00000038168	SLITRK1	12	59144543	59146633	4.74692	8.06487e-16
Adrenal	ENSBTAG00000013250	PCSK1N	X	92018743	92023258	4.73547	9.69348e-24
Adrenal	ENSBTAG00000037687	GPR111	23	20708929	20732784	4.72408	3.25587e-16
Adrenal	ENSBTAG00000042690	SNORD113	21	67520757	67520828	4.72093	7.35182e-13
Adrenal	ENSBTAG00000015478	SRD5A1	20	66681686	66718713	4.71025	8.3631e-48
Adrenal	ENSBTAG00000021639	ARC	14	2892788	2893978	4.70756	1.06338e-16
Adrenal	ENSBTAG00000011538	KIF1A	3	120502458	120608549	4.70587	2.02026e-26
Adrenal	ENSBTAG00000032613	SCG5	10	30077158	30135194	4.68695	1.50079e-35
Adrenal	ENSBTAG00000002027	FAM167B	2	122115660	122117248	4.67234	7.00118e-25
Adrenal	ENSBTAG00000024509	TMEM52	16	52083968	52085908	4.66695	8.31687e-15
Adrenal	ENSBTAG00000006899	JPH3	18	13186023	13260798	4.64932	8.46424e-15
Adrenal	ENSBTAG00000031654	KCND3	3	31464990	31684943	4.642	6.51204e-20
Adrenal	ENSBTAG00000001706	BT.61796	11	7324936	7414636	4.62504	2.72689e-17
Adrenal	ENSBTAG00000031052	CDK5R2	2	107620705	107621826	4.62477	4.63135e-11
Adrenal	ENSBTAG00000019676	MC4R	24	59670136	59671874	4.62017	3.79631e-10
Adrenal	ENSBTAG00000011800	ABCG4	15	30257754	30272204	4.61681	1.17627e-16
Adrenal	ENSBTAG00000015118	PNPLA1	23	10166999	10223695	4.61531	1.15622e-15
Adrenal	ENSBTAG00000048264	FLRT1	29	43048588	43050621	4.60709	3.61012e-13
Adrenal	ENSBTAG00000042543	SNORD113	21	67524076	67524143	4.59054	2.08291e-20
Adrenal	ENSBTAG00000008676	SRRM4	17	58438110	58477522	4.58069	8.89514e-14
Adrenal	ENSBTAG00000017628	MAP7D2	X	29753489	29792607	4.56248	1.02789e-16
Adrenal	ENSBTAG00000006159	BT.87160	2	41361137	41491255	4.55568	1.36758e-14
Adrenal	ENSBTAG00000007324	LRRC4C	15	71243845	71245767	4.54824	4.04071e-24
Adrenal	ENSBTAG00000001401	SLC45A1	16	45886757	45908565	4.54459	3.25205e-13
Adrenal	ENSBTAG00000006912	CCDC33	21	34736694	34832983	4.53008	5.85794e-10
Adrenal	ENSBTAG00000000188	HS3ST5	9	36551274	36844165	4.5227	4.60204e-21
Adrenal	ENSBTAG00000042442	SNORD113	21	67526470	67526539	4.52228	3.09014e-12
Adrenal	ENSBTAG00000009349	MMEL1	16	51517449	51552204	4.49892	6.59754e-10
Adrenal	ENSBTAG00000033835	MPZ	3	8229236	8234089	4.485	1.79917e-20
Adrenal	ENSBTAG00000020257	PTPN5	29	26244554	26303070	4.47739	1.39715e-20
Adrenal	ENSBTAG00000001444	TNXB	23	27085415	27136954	4.47386	1.07626e-32
Adrenal	ENSBTAG00000010947	PHYHIPL	28	14904833	14999860	4.47162	5.89111e-25
Adrenal	ENSBTAG00000013047	GRM7	22	18740484	19647747	4.45247	1.08964e-13
Adrenal	ENSBTAG00000025903	GLDC	8	38468513	38557736	4.44854	1.97734e-40
Adrenal	ENSBTAG00000007879	SRRM3	25	34796842	34849834	4.44287	1.24502e-20
Adrenal	ENSBTAG00000000791	BT.35938	26	25893499	25904421	4.42984	1.67786e-19
Adrenal	ENSBTAG00000019658	ASB16	19	44614052	44621587	4.42873	5.32418e-26
Adrenal	ENSBTAG00000010788	PPM1E	19	10143539	10164011	4.42719	3.45989e-24
Adrenal	ENSBTAG00000011076	BT.41409	10	3206567	3373648	4.42472	9.98003e-26
Adrenal	ENSBTAG00000009868	VGF	25	36174074	36176834	4.40982	2.55982e-11
Adrenal	ENSBTAG00000009291	C20ORF26	13	39934251	40222551	4.40895	2.24894e-20
Adrenal	ENSBTAG00000011274	ENO2	5	103899878	103906801	4.40084	4.0879e-26
Adrenal	ENSBTAG00000045925	CITED1	X	83495862	83501893	4.39295	9.27719e-21
Adrenal	ENSBTAG00000015505	FADS2	29	41045232	41082248	4.39281	5.20419e-35
Adrenal	ENSBTAG00000009405	TRPC4	12	24049605	24194475	4.38949	2.97498e-23
Adrenal	ENSBTAG00000011793	FDX1	15	20772023	20807753	4.38241	2.0779e-46
Adrenal	ENSBTAG00000010007	MAPK13	23	10036666	10045045	4.38133	2.35423e-29
Adrenal	ENSBTAG00000010241	UNC5D	27	30421577	31075903	4.37906	1.874e-15
Adrenal	ENSBTAG00000021310	COL4A4	2	115971118	116104632	4.37606	2.14633e-27
Adrenal	ENSBTAG00000007772	SLC29A4	25	39515688	39526238	4.36681	1.41877e-16
Adrenal	ENSBTAG00000019622	TPBGL	15	55237979	55238659	4.3613	7.95643e-10
Adrenal	ENSBTAG00000030286	GABRA1	7	75703666	75759741	4.35886	4.52816e-20
Adrenal	ENSBTAG00000001751	CXXC4	6	21984884	21985969	4.3555	4.98792e-11
Adrenal	ENSBTAG00000001675	ITPKA	10	37035180	37043518	4.35465	1.76542e-24
Adrenal	ENSBTAG00000013266	PMFBP1	18	39097785	39143822	4.3543	3.52843e-09
Adrenal	ENSBTAG00000034069	MAB21L1	12	25999347	26001770	4.35238	1.30809e-20
Adrenal	ENSBTAG00000037875		15	50185533	50186486	4.33811	2.20576e-06
Adrenal	ENSBTAG00000005567	BEND4	6	62632294	62661142	4.32496	1.26361e-10
Adrenal	ENSBTAG00000013977	PRSS38	7	3165640	3197445	4.32173	3.9873e-07
Adrenal	ENSBTAG00000012759	FBXO41	11	11168281	11179097	4.31882	1.33122e-14
Adrenal	ENSBTAG00000025126		19	26675245	26676864	4.31874	3.10304e-26
Adrenal	ENSBTAG00000038974	STMN3	13	54550376	54560121	4.31344	4.3385e-22
Adrenal	ENSBTAG00000044037	DACH2	X	72745652	72755858	4.31339	9.43519e-07
Adrenal	ENSBTAG00000005106	BT.35117	26	15126483	15134920	4.31214	6.08159e-22
Adrenal	ENSBTAG00000021941	BT.87382	4	117555541	117803944	4.30887	2.56719e-16
Adrenal	ENSBTAG00000046420	SNORD113	21	67514964	67515038	4.30272	1.15167e-10
Adrenal	ENSBTAG00000047431	SNORA42	11	87176851	87176982	4.2991	3.1475e-13
Adrenal	ENSBTAG00000044119	KSR2	17	59486327	59916267	4.29444	1.23036e-11
Adrenal	ENSBTAG00000014382	KANK4	3	83834791	83876648	4.29278	2.34746e-25
Adrenal	ENSBTAG00000015872	PROKR2	13	47908389	47915709	4.29158	2.76259e-13
Adrenal	ENSBTAG00000042679	SNORD113	21	67514399	67514470	4.26647	3.52777e-17
Adrenal	ENSBTAG00000017780	DPYSL4	26	51520775	51535696	4.25774	9.42112e-19
Adrenal	ENSBTAG00000045326	SNORD113	21	67468483	67468554	4.25582	4.68075e-07
Adrenal	ENSBTAG00000010916	LHFPL4	22	17129452	17162996	4.24298	7.00905e-19
Adrenal	ENSBTAG00000003132	CHRNB4	21	31518370	31537227	4.23497	2.66098e-09
Adrenal	ENSBTAG00000002252	BT.68771	8	75872774	75885860	4.22655	3.25293e-08
Adrenal	ENSBTAG00000021903	KIAA0319	23	32901068	32942727	4.22418	4.60903e-19
Adrenal	ENSBTAG00000011759	C1QL1	19	45288725	45295349	4.2112	3.70451e-14
Adrenal	ENSBTAG00000015415	UNC80	2	98024633	98250962	4.1979	1.87716e-22
Adrenal	ENSBTAG00000007517	CHRNB2	3	16059671	16067748	4.19015	2.0415e-10
Adrenal	ENSBTAG00000048118		26	15096001	15117197	4.18871	2.62327e-13
Adrenal	ENSBTAG00000020667	KCNQ3	14	9793486	10085181	4.18564	1.23033e-15
Adrenal	ENSBTAG00000009005	DUSP15	13	61941884	61950327	4.18114	9.14639e-29
Adrenal	ENSBTAG00000031302	GCKR	11	72154947	72176344	4.17933	2.65738e-11
Adrenal	ENSBTAG00000010026	BT.31482	22	47721360	48066942	4.17563	5.75175e-33
Adrenal	ENSBTAG00000011743	TLL2	26	17567835	17642271	4.16971	2.88034e-12
Adrenal	ENSBTAG00000003110	FAM19A4	22	32732392	32877802	4.16849	1.12111e-07
Adrenal	ENSBTAG00000002425	BT.61065	2	30093697	30184706	4.16183	7.29972e-24
Adrenal	ENSBTAG00000017173	BOSTAUV1R437	22	58782201	58783528	4.15229	1.1686e-06
Adrenal	ENSBTAG00000020548	ADC	2	121400544	121444433	4.14267	1.14802e-16
Adrenal	ENSBTAG00000002981	FAM64A	19	26021979	26026009	4.11947	5.23902e-12
Adrenal	ENSBTAG00000033153	GRIK2	9	48476204	49218551	4.11947	1.87226e-16
Adrenal	ENSBTAG00000003036	PPFIA2	5	10913178	11118179	4.11582	2.63985e-19
Adrenal	ENSBTAG00000032905	FAM82A1	11	20388063	20448763	4.11362	8.62043e-44
Adrenal	ENSBTAG00000005337	RAB3B	3	94917406	94985342	4.10987	4.05134e-17
Adrenal	ENSBTAG00000031993	C12ORF34	17	65711149	65713710	4.1053	1.94598e-17
Adrenal	ENSBTAG00000001139	ACHE	25	36300532	36305041	4.10337	2.37777e-20
Adrenal	ENSBTAG00000048082	BT.103662	28	35668986	35700161	4.10185	5.94793e-08
Adrenal	ENSBTAG00000015510	EPHB6	4	106989816	106993917	4.09695	5.46952e-19
Adrenal	ENSBTAG00000006735	BT.32379	22	10160885	10273691	4.09526	8.09924e-25
Adrenal	ENSBTAG00000043040	SNORD113	21	67500942	67501018	4.09296	1.74058e-07
Adrenal	ENSBTAG00000003367		5	114966366	114990262	4.08333	9.72244e-10
Adrenal	ENSBTAG00000009348		28	29074151	29105086	4.07632	1.19063e-18
Adrenal	ENSBTAG00000013689	BT.28177	21	12839724	13098203	4.07128	5.7642e-27
Adrenal	ENSBTAG00000001615	RUNDC3A	19	44742151	44751739	4.07019	6.23582e-24
Adrenal	ENSBTAG00000036621	5S_rRNA	5	95409621	95409742	4.06918	6.15395e-06
Adrenal	ENSBTAG00000044035	GPRIN1	7	39423156	39426047	4.06879	5.72258e-14
Adrenal	ENSBTAG00000015775	CHRNA7	21	30079543	30102510	4.06543	3.64791e-10
Adrenal	ENSBTAG00000000158	LY6K	14	2755206	2762197	4.06343	2.68919e-11
Adrenal	ENSBTAG00000000177	MSLN	25	649253	652835	4.06134	3.56729e-13
Adrenal	ENSBTAG00000001656	C28H10orf57	28	35425160	35433904	4.0613	2.16632e-46
Adrenal	ENSBTAG00000001417	BT.96657	25	18349702	18413889	4.05629	2.66139e-33
Adrenal	ENSBTAG00000042882	SNORD113	21	67492480	67492553	4.04913	1.1114e-08
Adrenal	ENSBTAG00000015402	GREB1	11	86199420	86268193	4.049	4.71969e-17
Adrenal	ENSBTAG00000013665	KCNG2	24	850316	872350	4.04825	1.47255e-08
Adrenal	ENSBTAG00000014412	ELAVL3	7	17051782	17059767	4.04799	1.27909e-10
Adrenal	ENSBTAG00000012314	LDLR	7	16768644	16802349	4.04684	2.47606e-44
Adrenal	ENSBTAG00000018146	VAT1L	18	5045212	5211278	4.04389	1.77866e-30
Adrenal	ENSBTAG00000012945	PDE6A	7	63190542	63267311	4.04227	5.90564e-18
Adrenal	ENSBTAG00000021336	BT.54994	5	56233023	56258780	4.03888	8.14998e-21
Adrenal	ENSBTAG00000018819	ODZ1	X	8278045	8926654	4.02881	9.28496e-27
Adrenal	ENSBTAG00000005041	BT.36386	11	72920571	72971981	4.02217	7.60825e-09
Adrenal	ENSBTAG00000039133	C3ORF49	22	37738076	37748331	4.02089	1.64099e-12
Adrenal	ENSBTAG00000045183		18	23993519	23993597	4.01685	9.39399e-06
Adrenal	ENSBTAG00000039772	BT.75542	2	119704776	119719894	4.01387	3.59907e-17
Adrenal	ENSBTAG00000031194	PHLDA2	29	49329504	49330559	4.01058	3.53047e-10
Adrenal	ENSBTAG00000009355	SNAP91	9	23746500	23855786	4.00662	1.36894e-30
Adrenal	ENSBTAG00000022255	AR	X	88410764	88621166	4.00588	9.5816e-18
Adrenal	ENSBTAG00000016187	GRM6	7	2313237	2324783	4.00585	4.56602e-06
Adrenal	ENSBTAG00000022509	DNAH9	19	30963518	31248936	3.99709	4.79921e-13
Adrenal	ENSBTAG00000009797	RIMBP2	17	47630080	47712174	3.99576	1.69867e-22
Adrenal	ENSBTAG00000010634	BT.61452	6	4372937	4376146	3.99384	1.0203e-22
Adrenal	ENSBTAG00000037986	BT.34345	8	75041540	75049413	3.99094	4.176e-25
Adrenal	ENSBTAG00000009076	BT.57494	11	13698135	13755248	3.99087	1.22334e-17
Adrenal	ENSBTAG00000047167		11	54764951	55025216	3.98335	3.29226e-11
Adrenal	ENSBTAG00000005798	TRIM50	25	34320559	34327971	3.97117	5.08638e-06
Adrenal	ENSBTAG00000025522	UNC13C	10	55717362	56389601	3.96966	3.29369e-22
Adrenal	ENSBTAG00000014194	ADARB2	13	46383731	46630127	3.96292	1.10507e-08
Adrenal	ENSBTAG00000000802	LYVE1	15	42678184	42692464	3.9626	1.37647e-25
Adrenal	ENSBTAG00000033268	BT.105445	14	41988047	42189775	3.96245	1.00417e-16
Adrenal	ENSBTAG00000018164	BT.32315	11	72181230	72183230	3.95754	8.72158e-34
Adrenal	ENSBTAG00000004940	BRUNOL4	24	19819065	20129055	3.95738	3.2308e-21
Adrenal	ENSBTAG00000008687	PCSK2	13	37812787	38051895	3.94598	3.06548e-14
Adrenal	ENSBTAG00000013181	C14ORF166B	10	89088878	89117693	3.92926	1.62984e-05
Adrenal	ENSBTAG00000013306	ZBTB7C	24	48164179	48177831	3.92619	9.12655e-18
Adrenal	ENSBTAG00000045159	SNORD112	21	67486581	67486652	3.92524	7.61962e-08
Adrenal	ENSBTAG00000016574	BT.26392	25	292324	299280	3.92495	1.11889e-16
Adrenal	ENSBTAG00000030674	AK4	3	80491324	80582219	3.91861	9.31676e-36
Adrenal	ENSBTAG00000005078	UCHL1	6	61796030	61807722	3.91671	1.15524e-36
Adrenal	ENSBTAG00000004293	BT.54108	5	100367669	100374009	3.91169	2.80287e-06
Adrenal	ENSBTAG00000020426	TFAP2B	23	23097251	23122686	3.90567	5.97011e-13
Adrenal	ENSBTAG00000014359	C16H1orf187	16	42840335	42868899	3.89895	2.88448e-09
Adrenal	ENSBTAG00000005997	ABCB1	4	33026387	33095702	3.89855	1.69771e-45
Adrenal	ENSBTAG00000005261	FCGBP	18	49726103	49751466	3.89545	5.50416e-16
Adrenal	ENSBTAG00000043972	BT.74453	8	24497953	24778056	3.89426	5.95175e-17
Adrenal	ENSBTAG00000014391	CRB2	11	94501988	94523379	3.89158	2.02994e-08
Adrenal	ENSBTAG00000009438	EPHA5	6	82560093	82962887	3.8867	1.08728e-18
Adrenal	ENSBTAG00000014938		28	42862876	42895314	3.87919	2.14969e-05
Adrenal	ENSBTAG00000031330	HTR3B	15	24774060	24815850	3.87691	2.24855e-05
Adrenal	ENSBTAG00000032702		18	24012776	24013408	3.87659	2.31797e-07
Adrenal	ENSBTAG00000002349	STX1B	25	27382282	27398020	3.8697	2.33534e-12
Adrenal	ENSBTAG00000003060	BT.22873	3	14019444	14037555	3.86825	9.01212e-10
Adrenal	ENSBTAG00000022986	BT.66476	5	119408851	119590555	3.86722	3.31954e-09
Adrenal	ENSBTAG00000032642	BT.33009	23	24935523	24957718	3.85609	6.19377e-09
Adrenal	ENSBTAG00000039581	HOXD4	2	20794855	20797028	3.85178	1.4042e-20
Adrenal	ENSBTAG00000001917	C11ORF16	15	44250291	44260216	3.84513	1.76348e-09
Adrenal	ENSBTAG00000038702		18	60545233	60644435	3.84411	1.03852e-14
Adrenal	ENSBTAG00000010899	BT.52974	19	54079297	54131052	3.84225	1.37898e-34
Adrenal	ENSBTAG00000005653	BT.87340	4	33120503	33193999	3.83956	1.77057e-33
Adrenal	ENSBTAG00000039812	H4	23	31665562	31667068	3.83857	3.64954e-26
Adrenal	ENSBTAG00000012319	KCNE1L	X	62455885	62457281	3.83295	2.62424e-10
Adrenal	ENSBTAG00000020984	RAPGEF4	2	23644876	23974945	3.82586	3.08636e-36
Adrenal	ENSBTAG00000046162	ZNF385C	19	42818405	42850694	3.81896	3.18196e-17
Adrenal	ENSBTAG00000014897	UNC5A	7	39677304	39692612	3.81522	3.62472e-18
Adrenal	ENSBTAG00000044111	EPHA6	1	40608729	41623778	3.81418	2.49206e-11
Adrenal	ENSBTAG00000004118	ALAS1	22	49242706	49256766	3.81304	3.95872e-45
Adrenal	ENSBTAG00000042727	SNORD113	21	67466611	67466680	3.80069	5.92843e-07
Adrenal	ENSBTAG00000031395	C4orf48	6	109868827	109870154	3.79639	7.34167e-13
Adrenal	ENSBTAG00000009057	BT.35354	2	71767866	71882837	3.79178	5.38665e-10
Adrenal	ENSBTAG00000020194	FGF13	X	22043210	22118277	3.78736	1.37519e-33
Adrenal	ENSBTAG00000014082	CHST9	24	30037089	30315707	3.78045	8.13478e-14
Adrenal	ENSBTAG00000002011	KIAA0895	4	61273629	61319128	3.78009	1.41733e-16
Adrenal	ENSBTAG00000032631		21	33913533	33920717	3.77809	7.00542e-06
Adrenal	ENSBTAG00000019460	MOXD1	9	71245109	71341930	3.77386	1.81754e-30
Adrenal	ENSBTAG00000011991	DRGX	28	43961640	43993582	3.77365	1.03476e-05
Adrenal	ENSBTAG00000002084	UNC5C	6	30595881	30785866	3.76467	2.12639e-24
Adrenal	ENSBTAG00000043859	SNORD113	21	67472567	67472637	3.76289	7.38003e-07
Adrenal	ENSBTAG00000046026	SLC39A4	14	1719732	1724220	3.7587	8.89823e-09
Adrenal	ENSBTAG00000045788		28	35433480	35433834	3.75552	2.28891e-23
Adrenal	ENSBTAG00000019965	FAM70B	12	90796151	90813125	3.75427	1.06178e-09
Adrenal	ENSBTAG00000009800	BT.61112	17	64913867	64937017	3.74829	4.7026e-11
Adrenal	ENSBTAG00000045492	ANG	10	26429018	26445589	3.74368	7.54094e-29
Adrenal	ENSBTAG00000004688	DHCR24	3	91981619	92014282	3.74235	2.84492e-37
Adrenal	ENSBTAG00000044167	C3ORF77	22	16247929	16308333	3.73328	1.24074e-06
Adrenal	ENSBTAG00000002023	NOS1	17	60047141	60131472	3.72999	3.56967e-13
Adrenal	ENSBTAG00000030179	MAPK8IP2	5	120127056	120137203	3.72981	8.10079e-23
Adrenal	ENSBTAG00000039992	TUBA1C	5	30728352	30735852	3.7277	1.08754e-28
Adrenal	ENSBTAG00000020198	BT.62723	25	613234	615345	3.71887	5.81928e-13
Adrenal	ENSBTAG00000018294	DNASE1L3	22	43639336	43658740	3.71128	2.02726e-30
Adrenal	ENSBTAG00000013026	SNTN	22	37867680	37884047	3.70681	3.58382e-07
Adrenal	ENSBTAG00000046006	CNR1	9	62659096	62660514	3.70681	1.98408e-11
Adrenal	ENSBTAG00000020987	PTCHD1	X	126856700	126939882	3.70602	5.56355e-10
Adrenal	ENSBTAG00000018375	ATCAY	7	21307819	21345603	3.70254	1.23821e-12
Adrenal	ENSBTAG00000000418	TOX3	18	21000513	21120358	3.70209	1.83493e-09
Adrenal	ENSBTAG00000013183	COL23A1	7	40675390	40700658	3.69713	3.24309e-15
Adrenal	ENSBTAG00000021713	MAMLD1	X	33285824	33402706	3.69241	3.35994e-18
Adrenal	ENSBTAG00000013014	BT.25609	3	34016627	34019939	3.69068	4.92144e-12
Adrenal	ENSBTAG00000004750	VSTM2L	13	67460324	67498847	3.68769	1.83247e-24
Adrenal	ENSBTAG00000011861	C21H15ORF26	21	27448604	27470396	3.68507	8.92723e-16
Adrenal	ENSBTAG00000010865	CACNG2	5	75343294	75464712	3.68033	3.04297e-07
Adrenal	ENSBTAG00000006973	PHF21B	5	116124287	116144383	3.67788	1.0379e-08
Adrenal	ENSBTAG00000020725	BT.28014	X	34433641	34450338	3.67682	2.97652e-05
Adrenal	ENSBTAG00000018635	ATP1A3	18	51587793	51603479	3.67677	7.8206e-17
Adrenal	ENSBTAG00000039935	KCNC3	18	56952428	56963679	3.67279	2.94714e-10
Adrenal	ENSBTAG00000013106	C19ORF81	18	57194637	57205675	3.67095	5.3237e-05
Adrenal	ENSBTAG00000000552	DISP2	10	36092995	36103677	3.66944	2.81162e-08
Adrenal	ENSBTAG00000002164	AXDND1	16	62138403	62214479	3.66209	1.90171e-09
Adrenal	ENSBTAG00000004777	S100B	1	148009651	148016981	3.66033	2.32886e-38
Adrenal	ENSBTAG00000012953	ASTN1	16	59478750	59704984	3.65623	1.4322e-10
Adrenal	ENSBTAG00000032396	KCTD19	18	35028379	35056000	3.65569	1.0622e-08
Adrenal	ENSBTAG00000003045	BAMBI	13	36326194	36333080	3.65526	5.73976e-33
Adrenal	ENSBTAG00000045981	DIRAS1	7	22195393	22195989	3.65093	1.93816e-10
Adrenal	ENSBTAG00000018585	GABRB2	7	75103433	75393342	3.64975	1.45548e-10
Adrenal	ENSBTAG00000022396	SAA3	29	26668047	26671801	3.6474	3.72228e-32
Adrenal	ENSBTAG00000016514	CPE	17	546398	697915	3.6468	1.03003e-29
Adrenal	ENSBTAG00000016072	SHC2	7	44723005	44753033	3.64091	1.96507e-08
Adrenal	ENSBTAG00000019385	SCN3A	2	31196566	31283753	3.6406	1.68245e-25
Adrenal	ENSBTAG00000012370	MGP	5	95456444	95459983	3.63997	2.05116e-32
Adrenal	ENSBTAG00000021282	BT.30480	4	11840470	11911742	3.63518	2.99526e-33
Adrenal	ENSBTAG00000020048	MAPK10	6	102687307	103063481	3.6344	1.48991e-24
Adrenal	ENSBTAG00000025233	C19ORF26	7	45290574	45299405	3.63436	2.30053e-11
Adrenal	ENSBTAG00000021339	SCN8A	5	28211640	28331404	3.63117	2.11534e-18
Adrenal	ENSBTAG00000014657	C14ORF39	10	72878884	72926592	3.6193	2.94691e-05
Adrenal	ENSBTAG00000017642	BMP3	6	97585533	97613023	3.61901	1.23878e-15
Adrenal	ENSBTAG00000005734	GATA6	24	34549658	34579148	3.61764	2.28332e-22
Adrenal	ENSBTAG00000031669	CTNNA2	11	54723190	55906462	3.6167	1.35464e-09
Adrenal	ENSBTAG00000020540	TMEM198	2	108197663	108203601	3.61248	1.77027e-13
Adrenal	ENSBTAG00000006820	FATE1	X	34423522	34429968	3.61198	1.42853e-05
Adrenal	ENSBTAG00000007243	CCDC147	26	25185701	25286776	3.61183	9.57012e-10
Adrenal	ENSBTAG00000047113		24	34579397	34581445	3.60891	3.84735e-12
Adrenal	ENSBTAG00000032893		13	39657081	39658685	3.60798	1.46669e-05
Adrenal	ENSBTAG00000015837	P2RY12	1	117588523	117640789	3.60615	1.23221e-19
Adrenal	ENSBTAG00000000755	ZFR2	7	21381365	21404904	3.6018	3.13923e-14
Adrenal	ENSBTAG00000025035	PRLR	20	39073246	39137480	3.59968	7.18208e-18
Adrenal	ENSBTAG00000042401	SNORD113	21	67489520	67489594	3.59489	2.7449e-06
Adrenal	ENSBTAG00000031773	HIST1H3H	23	31654044	31654454	3.59457	4.49141e-08
Adrenal	ENSBTAG00000005252	NUDT11	X	94214374	94219492	3.5937	8.27153e-14
Adrenal	ENSBTAG00000047316	BT.106075	25	3713889	3736115	3.5927	1.8534e-09
Adrenal	ENSBTAG00000006440	IGDCC4	10	12264594	12291146	3.5884	3.29631e-18
Adrenal	ENSBTAG00000012015	FSIP1	10	35350329	35538497	3.57701	4.86759e-09
Adrenal	ENSBTAG00000021057	TMEM190	18	62555138	62556184	3.57589	8.70582e-09
Adrenal	ENSBTAG00000039157	GPR182	5	56773336	56775425	3.57425	3.78153e-11
Adrenal	ENSBTAG00000006569	SEZ6L	17	68248980	68315653	3.57135	3.72601e-10
Adrenal	ENSBTAG00000032588	TMEM150C	6	99052139	99068751	3.56683	2.30996e-30
Adrenal	ENSBTAG00000033460	FAM162B	9	34300228	34313235	3.56509	2.42813e-19
Adrenal	ENSBTAG00000013256	LGR5	5	1076799	1203289	3.56167	2.27833e-14
Adrenal	ENSBTAG00000011420	CA9	8	60260367	60266465	3.55368	1.84846e-22
Adrenal	ENSBTAG00000014179	SLC12A5	13	75487262	75516206	3.55075	2.04377e-13
Adrenal	ENSBTAG00000042508	SNORD113	21	67504077	67504151	3.54997	1.41269e-05
Adrenal	ENSBTAG00000011671		23	31604877	31605513	3.54755	1.91111e-06
Adrenal	ENSBTAG00000037576	2011-03-01	20	57027189	57145663	3.5457	6.94901e-07
Adrenal	ENSBTAG00000000905	RAB6B	1	136573249	136630809	3.5448	9.51508e-25
Adrenal	ENSBTAG00000005372	DLGAP1	24	37994546	38293883	3.54271	2.23613e-14
Adrenal	ENSBTAG00000045966	GPRIN3	6	36989139	36991481	3.54139	6.69097e-27
Adrenal	ENSBTAG00000024394	SEMA3D	4	35563538	35789896	3.52679	6.19082e-23
Adrenal	ENSBTAG00000010029	BT.17237	22	45094510	45555745	3.52493	6.25339e-17
Adrenal	ENSBTAG00000004712	MC3R	13	60185129	60186103	3.52446	3.39114e-05
Adrenal	ENSBTAG00000001481	IGSF9	3	9859945	9877224	3.52	1.9161e-10
Adrenal	ENSBTAG00000007506	CACNG7	18	62052428	62066932	3.51799	7.32013e-12
Adrenal	ENSBTAG00000034090		18	60599037	60640035	3.51738	2.99554e-18
Adrenal	ENSBTAG00000010062	SLC26A4	4	48956493	49014467	3.51283	7.81696e-09
Adrenal	ENSBTAG00000006446	BT.86327	8	66382783	66625740	3.51091	2.76152e-09
Adrenal	ENSBTAG00000007262	ZNF536	18	41116113	41214205	3.50629	4.6946e-11
Adrenal	ENSBTAG00000032858	DYDC1	28	35923906	35945148	3.50546	1.32531e-07
Adrenal	ENSBTAG00000004835	BT.105461	2	20776408	20780505	3.49753	4.40404e-13
Adrenal	ENSBTAG00000019980	DGKI	4	101862571	102182929	3.4972	3.24062e-13
Adrenal	ENSBTAG00000031287	TMEM158	22	54635351	54636965	3.49524	8.18217e-23
Adrenal	ENSBTAG00000009444	SLC15A5	5	94030765	94127585	3.49341	4.10605e-05
Adrenal	ENSBTAG00000020510	EPHA10	3	108737032	108777675	3.49278	8.66646e-08
Adrenal	ENSBTAG00000020229	ATP8B3	7	45738428	45760463	3.49094	3.24564e-13
Adrenal	ENSBTAG00000046250	MIOX	5	120010010	120010543	3.49047	2.28979e-12
Adrenal	ENSBTAG00000017391	HS3ST2	25	20685205	20800341	3.48937	4.54474e-09
Adrenal	ENSBTAG00000018125	KIF5C	2	47315201	47472004	3.48895	1.20924e-21
Adrenal	ENSBTAG00000042346	SNORD113	21	67499218	67499291	3.48513	3.69889e-05
Adrenal	ENSBTAG00000019940	RASGRF1	21	25714965	25816371	3.47645	3.81087e-12
Adrenal	ENSBTAG00000038277	HIST1H2BJ	23	31121336	31127004	3.47583	3.1177e-06
Adrenal	ENSBTAG00000037673	GSTM4	3	33874019	33880598	3.47159	3.79877e-34
Adrenal	ENSBTAG00000004795	RIPPLY2	9	66505914	66510084	3.47135	4.57738e-06
Adrenal	ENSBTAG00000045704	BT.90639	1	64357122	64488105	3.47101	2.0592e-20
Adrenal	ENSBTAG00000017794	CCDC153	15	30302982	30307214	3.46743	1.74152e-10
Adrenal	ENSBTAG00000012390	ZNF483	8	102635721	102649996	3.4674	1.63691e-08
Adrenal	ENSBTAG00000046351	RN28S1	2	66268594	66268685	3.46678	0.00118715
Adrenal	ENSBTAG00000013635	PDE6H	5	95353127	95363059	3.46463	4.41345e-05
Adrenal	ENSBTAG00000013688	PGF	10	86595706	86608816	3.45419	8.49269e-19
Adrenal	ENSBTAG00000047323	BT.6202	28	29087621	29095422	3.44776	3.54368e-16
Adrenal	ENSBTAG00000047979		4	117153120	117411239	3.44317	1.3535e-08
Adrenal	ENSBTAG00000016864	BT.24181	13	67874474	67910095	3.43742	1.42718e-21
Adrenal	ENSBTAG00000005606	BT.105875	5	26188849	26191440	3.43437	6.44352e-09
Adrenal	ENSBTAG00000044760	SNORD112	21	67473628	67473700	3.43351	6.46592e-06
Adrenal	ENSBTAG00000014670	BEX5	X	55856791	55859078	3.43306	2.73262e-23
Adrenal	ENSBTAG00000011854	SLC38A5	X	91662212	91670317	3.43242	4.77681e-17
Adrenal	ENSBTAG00000027205	PGBD5	28	1347145	1389344	3.4315	1.0558e-14
Adrenal	ENSBTAG00000002206	ZC3H12B	X	100376966	100431416	3.42875	2.58292e-10
Adrenal	ENSBTAG00000012543	EDA	X	85708003	86099973	3.42863	1.42756e-15
Adrenal	ENSBTAG00000008039	ACMSD	2	62692769	62753692	3.42758	2.88418e-10
Adrenal	ENSBTAG00000017411	AK5	3	67354501	67614628	3.42537	4.88814e-25
Adrenal	ENSBTAG00000000265	SYNPR	22	37900573	38097884	3.42382	1.95608e-19
Adrenal	ENSBTAG00000034693	SYT1	5	8836101	9062297	3.42368	1.4565e-19
Adrenal	ENSBTAG00000015356	TAC1	4	14920664	14929428	3.42204	8.44474e-08
Adrenal	ENSBTAG00000037650	RGAG1	X	63334010	63338678	3.41738	4.15854e-09
Adrenal	ENSBTAG00000001455	BT.99285	4	69340738	69342484	3.41256	5.09565e-11
Adrenal	ENSBTAG00000002938	C7ORF58	4	86250173	86572861	3.41077	9.64519e-35
Adrenal	ENSBTAG00000042458	RNase_MRP	8	60244066	60244343	3.4038	2.7181e-05
Adrenal	ENSBTAG00000030775	PCBP3	1	147132679	147359843	3.39956	2.47157e-16
Adrenal	ENSBTAG00000043342	SNORD113	21	67487062	67487136	3.39802	4.34113e-06
Adrenal	ENSBTAG00000037890	BT.102219	3	99806666	99820784	3.39776	1.81123e-15
Adrenal	ENSBTAG00000010003	TLX3	20	3064510	3066676	3.39296	1.71762e-09
Adrenal	ENSBTAG00000017242	FADS6	19	57141972	57157895	3.38986	1.4897e-24
Adrenal	ENSBTAG00000042739	SNORD113	21	67484308	67484382	3.38717	1.35503e-06
Adrenal	ENSBTAG00000039122	BT.84824	2	133224531	133246491	3.38313	6.8962e-10
Adrenal	ENSBTAG00000011377	KCNMB3	1	88785048	88820709	3.37938	6.83008e-09
Adrenal	ENSBTAG00000048304		23	26932957	26938287	3.37559	2.76228e-14
Adrenal	ENSBTAG00000008023	RHBDL2	3	107634942	107692934	3.37434	2.66625e-17
Adrenal	ENSBTAG00000004197	B3GNT4	17	55418582	55419667	3.37234	3.52653e-06
Adrenal	ENSBTAG00000010822	BT.89131	20	33030483	33230694	3.37085	1.8068e-17
Adrenal	ENSBTAG00000000983	ABCC8	15	35567687	35646400	3.36863	1.70501e-16
Adrenal	ENSBTAG00000015836	EXOC3L2	18	53302939	53313115	3.36216	3.91813e-15
Adrenal	ENSBTAG00000011451	RTN1	10	72111472	72235201	3.36003	1.82515e-23
Adrenal	ENSBTAG00000046957	DOK6	24	7692283	8100346	3.34831	1.2457e-10
Adrenal	ENSBTAG00000010856	SLC8A2	18	54853503	54881796	3.34493	4.16306e-13
Adrenal	ENSBTAG00000007678	MKX	13	37127926	37198158	3.34369	2.67217e-18
Adrenal	ENSBTAG00000006948	BT.26841	11	98001678	98158329	3.3406	2.33436e-28
Adrenal	ENSBTAG00000011186	BEST1	29	41162552	41172395	3.33903	4.13441e-11
Adrenal	ENSBTAG00000004507	FAM163B	11	104509025	104510345	3.33701	2.96102e-12
Adrenal	ENSBTAG00000047755	C1orf233	16	52297147	52298167	3.33232	6.941e-17
Adrenal	ENSBTAG00000011525	SMCT1	5	65387537	65453818	3.33072	2.56935e-13
Adrenal	ENSBTAG00000011692	MGC140681	25	13973579	14118509	3.32915	1.32101e-26
Adrenal	ENSBTAG00000000507	NR4A1	5	27977007	27992869	3.32828	9.89834e-30
Adrenal	ENSBTAG00000033160	FAM114A1	6	59737660	59797890	3.3279	3.23548e-32
Adrenal	ENSBTAG00000014899	TTC36	15	29720790	29725202	3.32696	6.4803e-12
Adrenal	ENSBTAG00000032733	RIIAD1	3	19090895	19098231	3.32074	2.26432e-07
Adrenal	ENSBTAG00000003493		10	353756	361515	3.31863	0.000455454
Adrenal	ENSBTAG00000013715	FAM5B	16	59954087	59977621	3.31823	2.18996e-08
Adrenal	ENSBTAG00000016183	2004-03-01	2	104782834	104808656	3.31025	2.34473e-06
Adrenal	ENSBTAG00000046430	ZNF804B	4	73326980	73897041	3.30716	2.35306e-06
Adrenal	ENSBTAG00000005154	APCDD1	24	42578580	42597500	3.3056	2.36833e-26
Adrenal	ENSBTAG00000048170	PCDHA11	7	53650655	53653078	3.30453	5.30001e-07
Adrenal	ENSBTAG00000011741	COL13A1	28	26253844	26406118	3.3036	2.40152e-18
Adrenal	ENSBTAG00000044326	SNORD112	21	67459124	67459195	3.29715	0.000203723
Adrenal	ENSBTAG00000043847		6	21985076	21985153	3.29525	2.66363e-06
Adrenal	ENSBTAG00000029917	bta-mir-135a-2	5	62117709	62117808	3.29069	4.38994e-05
Adrenal	ENSBTAG00000037555	FAM183A	3	103434901	103443375	3.28736	7.1648e-07
Adrenal	ENSBTAG00000023372	MYCN	11	82694507	82697306	3.28326	2.36565e-14
Adrenal	ENSBTAG00000008718	WBSCR17	25	29391800	29824281	3.27263	2.01642e-23
Adrenal	ENSBTAG00000027081	ATP10A	21	2806936	2988464	3.27238	2.40462e-22
Adrenal	ENSBTAG00000024508	CALML6	16	52086276	52086936	3.27126	3.25738e-06
Adrenal	ENSBTAG00000045567	PRR15	4	67039128	67042478	3.27062	6.10946e-16
Adrenal	ENSBTAG00000008139	HOXA3	4	69357161	69389905	3.26996	4.98704e-15
Adrenal	ENSBTAG00000011839	HMGCS1	20	31451386	31474239	3.26995	8.05607e-35
Adrenal	ENSBTAG00000007514	CPNE5	23	10632882	10734550	3.26925	1.20445e-12
Adrenal	ENSBTAG00000005710	BT.40343	15	24093189	24165578	3.26811	3.24098e-24
Adrenal	ENSBTAG00000018244	VSTM2B	18	1339478	1342619	3.26641	3.80734e-06
Adrenal	ENSBTAG00000008121	BT.24212	9	24365333	24508267	3.26099	6.84192e-21
Adrenal	ENSBTAG00000004988	CCKAR	6	47468324	47479538	3.26059	5.52513e-07
Adrenal	ENSBTAG00000004878	CAMKV	22	50957515	50969031	3.25786	7.60436e-13
Adrenal	ENSBTAG00000039337		7	8389985	8399577	3.25673	9.32213e-05
Adrenal	ENSBTAG00000020203	BT.34601	29	44993275	44994609	3.25287	3.12106e-07
Adrenal	ENSBTAG00000036061	BT.66312	9	88262868	88266693	3.25274	8.65941e-05
Adrenal	ENSBTAG00000010622	TRIM46	3	15488474	15498217	3.24968	8.8596e-09
Adrenal	ENSBTAG00000043992	RNF180	20	15075233	15320360	3.24932	4.51037e-15
Adrenal	ENSBTAG00000015362	BMP7	13	59425468	59510393	3.24869	1.1588e-16
Adrenal	ENSBTAG00000024341	HOXA6	4	69349548	69354521	3.24766	5.11099e-10
Adrenal	ENSBTAG00000013117	CACNA2D3	22	46480006	46922778	3.2464	1.60797e-14
Adrenal	ENSBTAG00000003919	KIAA0408	9	24120228	24131671	3.2462	4.10381e-30
Adrenal	ENSBTAG00000009739	CSMD1	27	1019178	1424171	3.23722	8.05251e-14
Adrenal	ENSBTAG00000008448	MEIS1	11	64770131	64915358	3.23668	2.48144e-37
Adrenal	ENSBTAG00000008366	STAC2	19	40340981	40352870	3.23461	6.04244e-14
Adrenal	ENSBTAG00000046440	TRAM1L1	6	9455206	9456342	3.23149	3.63427e-09
Adrenal	ENSBTAG00000040226	BT.71205	11	10190052	10195932	3.2313	2.9769e-06
Adrenal	ENSBTAG00000039377	SLITRK2	X	28706984	28709518	3.22878	1.16313e-19
Adrenal	ENSBTAG00000043973	LIN28B	9	45543366	45593061	3.22781	0.000234646
Adrenal	ENSBTAG00000002559	BT.27866	5	120002247	120004065	3.2214	9.44379e-13
Adrenal	ENSBTAG00000012016	LMTK3	18	55609442	55624795	3.21374	9.56485e-10
Adrenal	ENSBTAG00000006385	BAI1	14	2948972	3014380	3.21276	6.25349e-16
Adrenal	ENSBTAG00000044050	XKR4	14	24295567	24610955	3.20994	6.05395e-06
Adrenal	ENSBTAG00000031738	HIST1H2AB	23	31652711	31653146	3.20847	1.35842e-05
Adrenal	ENSBTAG00000024021	BT.104105	11	32715365	32880569	3.2067	1.7283e-12
Adrenal	ENSBTAG00000005657	CAMK2N2	1	83531113	83533268	3.20285	1.12253e-17
Adrenal	ENSBTAG00000004337	PDE1B	5	25631976	25658534	3.19632	3.22658e-16
Adrenal	ENSBTAG00000039657	HIST1H2AA	23	31579047	31589230	3.19219	2.56575e-23
Adrenal	ENSBTAG00000046208	SCRT1	14	1782901	1788087	3.18306	9.85868e-06
Adrenal	ENSBTAG00000019548	BT.106330	X	18793751	18794357	3.18171	5.39194e-06
Adrenal	ENSBTAG00000000786	NQO2	23	50487434	50498284	3.18058	8.29057e-29
Adrenal	ENSBTAG00000013711	TMEM151B	23	17893781	17895740	3.17926	4.34805e-07
Adrenal	ENSBTAG00000018432	SLC6A15	5	14572186	14604741	3.17909	3.44963e-13
Adrenal	ENSBTAG00000017069	BT.36924	17	41769527	41784176	3.17636	2.67672e-20
Adrenal	ENSBTAG00000015666		4	32573085	32646499	3.17628	1.60224e-18
Adrenal	ENSBTAG00000007989	FUT9	9	54432730	54433809	3.17405	2.11679e-05
Adrenal	ENSBTAG00000002629	C19ORF45	7	17590554	17596556	3.1714	4.57579e-05
Adrenal	ENSBTAG00000045091		10	70639175	70639243	3.16425	0.000517676
Adrenal	ENSBTAG00000048146	bta-mir-154c	21	67575239	67575342	3.16239	0.000351836
Adrenal	ENSBTAG00000018810	THBS2	9	104735657	104760261	3.16141	5.59049e-20
Adrenal	ENSBTAG00000010689	NRG2	7	52714639	52774754	3.16134	1.41143e-10
Adrenal	ENSBTAG00000010128	NAP1L5	6	37509213	37511139	3.15631	1.59914e-24
Adrenal	ENSBTAG00000017504	FAIM2	5	30155763	30185025	3.15067	3.47443e-21
Adrenal	ENSBTAG00000015374	COL22A1	14	5154763	5353760	3.14568	2.98307e-11
Adrenal	ENSBTAG00000017277	BT.82861	17	73784639	73796290	3.14481	5.84277e-11
Adrenal	ENSBTAG00000015763	BT.50868	19	24809409	24824295	3.1386	0.000168213
Adrenal	ENSBTAG00000003172	MEIS2	10	32643648	32866661	3.13824	2.52455e-28
Adrenal	ENSBTAG00000000240	AKAP7	9	70181054	70304090	3.13102	2.32855e-26
Adrenal	ENSBTAG00000031197	HMX1	6	106868232	106872198	3.12346	0.000533753
Adrenal	ENSBTAG00000024255	UOX	3	59893270	59932957	3.12341	5.14984e-09
Adrenal	ENSBTAG00000017456	NYAP1	25	36603211	36609285	3.12196	5.68582e-13
Adrenal	ENSBTAG00000021215	VWA5A	29	27194434	27221901	3.11967	1.05098e-30
Adrenal	ENSBTAG00000003364	DEFB119	13	61523659	61533444	3.11845	0.000105209
Adrenal	ENSBTAG00000009803	BT.21126	7	39447682	39456598	3.11768	5.66743e-16
Adrenal	ENSBTAG00000016096	SYP	X	92308616	92320415	3.11576	9.55692e-27
Adrenal	ENSBTAG00000013314	BT.74403	11	96719400	96772227	3.1151	3.1165e-29
Adrenal	ENSBTAG00000015437	BT.29263	11	100042202	100049863	3.11285	1.38563e-20
Adrenal	ENSBTAG00000013400	VIP	9	90889142	90897698	3.11232	1.53019e-13
Adrenal	ENSBTAG00000047944	GATA5	13	55291395	55301357	3.10047	1.1526e-08
Adrenal	ENSBTAG00000038562		23	29518307	29519577	3.0953	0.000414277
Adrenal	ENSBTAG00000021594	TDRKH	3	19030951	19051640	3.09394	3.7186e-16
Adrenal	ENSBTAG00000039849		18	60579687	60586354	3.09315	6.59413e-05
Adrenal	ENSBTAG00000016768	SCN3B	15	34769329	34791462	3.09258	1.16883e-10
Adrenal	ENSBTAG00000045515		3	119207507	119208625	3.08765	0.000235391
Adrenal	ENSBTAG00000005672	CDH22	13	75618508	75701655	3.08213	8.29975e-08
Adrenal	ENSBTAG00000042664	U6	2	112850120	112850220	3.07926	0.000687107
Adrenal	ENSBTAG00000047587		21	26811825	26837752	3.0778	5.47866e-09
Adrenal	ENSBTAG00000001063	BT.59423	4	69366547	69368811	3.0748	3.36675e-12
Adrenal	ENSBTAG00000007736	BT.66714	14	10142426	10166694	3.07317	2.36063e-11
Adrenal	ENSBTAG00000002887	BT.50938	15	4642030	4644091	3.07221	0.000761855
Adrenal	ENSBTAG00000036127	AS3MT	26	23747358	23764458	3.0715	1.20196e-35
Adrenal	ENSBTAG00000002940	WNT16	4	86598084	86609355	3.06832	6.95698e-07
Adrenal	ENSBTAG00000039241	OR6S1	10	26493105	26494100	3.06775	0.000136818
Adrenal	ENSBTAG00000001150	KCNE1	1	401206	407700	3.0605	5.08107e-11
Adrenal	ENSBTAG00000000257	MRAP2	9	66223880	66287509	3.05738	6.48393e-12
Adrenal	ENSBTAG00000003068	SC4MOL	17	489024	505713	3.05662	4.55942e-28
Adrenal	ENSBTAG00000003470	TTYH1	18	63090945	63104304	3.05518	9.94393e-19
Adrenal	ENSBTAG00000015337	TSPAN12	4	86039505	86111099	3.05349	7.07991e-32
Adrenal	ENSBTAG00000019230	PTGER3	3	74488314	74530201	3.04826	6.69077e-24
Adrenal	ENSBTAG00000015108	BT.64703	7	5768517	5777534	3.0405	4.74224e-23
Adrenal	ENSBTAG00000037250		17	61342997	61343081	3.04026	0.00193774
Adrenal	ENSBTAG00000026751	CCDC108	2	107669013	107706257	3.03842	4.45944e-06
Adrenal	ENSBTAG00000019612	RNASE4	10	26423874	26445617	3.03824	2.7761e-35
Adrenal	ENSBTAG00000019870	SLC14A1	24	45900143	45924550	3.03817	5.19699e-15
Adrenal	ENSBTAG00000016227	ASCL1	5	67070164	67070823	3.03674	2.20054e-06
Adrenal	ENSBTAG00000017627	STMN4	8	75636008	75659670	3.03641	6.54453e-10
Adrenal	ENSBTAG00000001367	C1QTNF2	7	74035698	74057799	3.03272	4.641e-09
Adrenal	ENSBTAG00000040518		2	122343234	122344583	3.03084	3.12699e-18
Adrenal	ENSBTAG00000016007	ADH5	6	26901379	26916216	3.02827	1.26532e-41
Adrenal	ENSBTAG00000015670	PAK3	X	64404549	64659083	3.02561	9.70695e-12
Adrenal	ENSBTAG00000037983	CEACAM16	18	52882809	52889162	3.02486	4.17528e-05
Adrenal	ENSBTAG00000004862	TUB	15	45033763	45055126	3.02429	3.46362e-17
Adrenal	ENSBTAG00000020632	NQO1	18	36911358	36924689	3.02264	4.03557e-29
Adrenal	ENSBTAG00000037812	RAD51AP2	11	81239899	81246422	3.02218	7.24078e-05
Adrenal	ENSBTAG00000003580	PSD	26	22898556	22904894	3.01596	9.89308e-17
Adrenal	ENSBTAG00000020076	CATHL5	22	52219970	52221924	3.01491	1.45866e-20
Adrenal	ENSBTAG00000002390	C5H12orf68	5	32277008	32278883	3.00866	4.28698e-10
Adrenal	ENSBTAG00000035054	COL9A1	9	9517340	9608712	3.00777	4.50358e-07
Adrenal	ENSBTAG00000034411	SHISA3	6	62877287	62880849	3.00728	1.29432e-06
Adrenal	ENSBTAG00000013242	TMEM8C	11	104455975	104464046	3.0022	9.89442e-07
Adrenal	ENSBTAG00000030994	BT.43548	5	63230086	63658310	3.00008	5.41092e-10
Adrenal	ENSBTAG00000006031	GPR98	7	92510676	92699410	2.9975	2.70192e-18
Adrenal	ENSBTAG00000016613	KCNH6	19	48490643	48513425	2.997	1.41229e-05
Adrenal	ENSBTAG00000027867		X	75452079	75509001	2.99159	1.70643e-06
Adrenal	ENSBTAG00000017936	C9ORF4	8	100377461	100399097	2.98932	1.39481e-11
Adrenal	ENSBTAG00000021685	EEF1A2	13	54623917	54631595	2.98904	1.26339e-25
Adrenal	ENSBTAG00000046729		8	109802371	109803472	2.98806	0.0014252
Adrenal	ENSBTAG00000040268	BT.53394	3	81575429	81652244	2.9874	4.84214e-05
Adrenal	ENSBTAG00000008777	BT.28236	18	46398986	46407765	2.98532	2.16011e-06
Adrenal	ENSBTAG00000015439	BT.106463	7	53613734	53616916	2.98178	1.44651e-05
Adrenal	ENSBTAG00000011638		13	54009226	54009998	2.98041	2.62074e-05
Adrenal	ENSBTAG00000018936	LSS	1	147623691	147654154	2.97141	1.0967e-32
Adrenal	ENSBTAG00000031766		23	31497480	31497890	2.96531	2.2257e-05
Adrenal	ENSBTAG00000017473	LAMC3	11	101247082	101315225	2.96415	1.638e-10
Adrenal	ENSBTAG00000016619	MIS18A	1	2490259	2502545	2.96211	3.40358e-12
Adrenal	ENSBTAG00000012111	PRDM5	6	4491175	4743136	2.96101	9.28705e-12
Adrenal	ENSBTAG00000001315	DMRTA1	8	21763506	21768460	2.95422	0.000142842
Adrenal	ENSBTAG00000032453	H4	3	20811443	20813500	2.95349	2.12718e-09
Adrenal	ENSBTAG00000002751	VSTM5	29	978636	979365	2.95252	2.09442e-07
Adrenal	ENSBTAG00000012653	CAMK2B	4	77706698	77797331	2.95219	1.88534e-20
Adrenal	ENSBTAG00000018566	SFRP5	26	18782564	18787376	2.94864	4.25995e-13
Adrenal	ENSBTAG00000015311	PTPRR	5	42837597	43112731	2.94644	5.75286e-28
Adrenal	ENSBTAG00000006536	CGN1	28	35591906	35602846	2.94576	1.67682e-10
Adrenal	ENSBTAG00000001279	MPP2	19	44387968	44412456	2.94561	7.32433e-11
Adrenal	ENSBTAG00000016399	AKAP4	X	93078364	93096381	2.94529	1.20552e-07
Adrenal	ENSBTAG00000012798	KCNH8	1	138455304	138676649	2.93897	3.12418e-05
Adrenal	ENSBTAG00000000189	BT.87346	4	45806019	46233536	2.93644	5.04063e-08
Adrenal	ENSBTAG00000046341	TMEM178B	4	105529331	105564689	2.93614	3.0223e-05
Adrenal	ENSBTAG00000020413	APBA2	21	28512734	28626134	2.93346	8.14367e-09
Adrenal	ENSBTAG00000007485	GRHL1	11	87565731	87616670	2.93218	3.60333e-22
Adrenal	ENSBTAG00000014312	ATL1	10	43495561	43569743	2.9307	6.6866e-21
Adrenal	ENSBTAG00000039283		19	54102471	54103533	2.92934	1.73268e-05
Adrenal	ENSBTAG00000012351	BT.62516	21	26874338	26962870	2.9263	2.02198e-14
Adrenal	ENSBTAG00000042415	U6	19	10116415	10116521	2.92577	0.00137803
Adrenal	ENSBTAG00000011057	GGNBP1	23	7662064	7667198	2.92508	0.000872838
Adrenal	ENSBTAG00000047881	BT.87943	12	77227238	77228026	2.91859	0.00124977
Adrenal	ENSBTAG00000042999	U6	22	17102898	17103004	2.91523	0.002189
Adrenal	ENSBTAG00000023182	WNK3	X	97077309	97238071	2.91406	5.39922e-09
Adrenal	ENSBTAG00000044047	C10ORF140	13	22967368	22970068	2.91274	1.10176e-05
Adrenal	ENSBTAG00000047880		2	31688429	31699171	2.91031	1.711e-33
Adrenal	ENSBTAG00000004145	ANO4	5	65012100	65361829	2.91021	4.22629e-09
Adrenal	ENSBTAG00000022294	FADS1	29	40940932	40952888	2.90875	3.34006e-24
Adrenal	ENSBTAG00000021591	OAZ3	3	19054053	19057123	2.90787	5.32962e-05
Adrenal	ENSBTAG00000001770	ST8SIA5	24	46885279	46907902	2.90765	4.14298e-11
Adrenal	ENSBTAG00000033726	GRIP1	5	47534237	47703486	2.90712	2.18258e-11
Adrenal	ENSBTAG00000046484	AIF1L	11	101335452	101343787	2.90223	1.71863e-28
Adrenal	ENSBTAG00000027387	NRSN2	13	61211662	61218035	2.90033	2.06122e-14
Adrenal	ENSBTAG00000006520	MYO15A	19	35047309	35093223	2.90011	7.06342e-06
Adrenal	ENSBTAG00000014645	CNTN2	16	2654177	2683555	2.89968	8.72376e-09
Adrenal	ENSBTAG00000047380	CT	15	38041580	38044615	2.89436	8.34503e-06
Adrenal	ENSBTAG00000005560	ST18	14	22815477	22872779	2.89361	6.63017e-29
Adrenal	ENSBTAG00000021003	BT.106515	24	2406661	2418040	2.89252	2.82277e-06
Adrenal	ENSBTAG00000021526	RPRM	2	42762913	42764359	2.88991	1.69053e-07
Adrenal	ENSBTAG00000007596	GEM	14	72386751	72399660	2.88944	4.72501e-28
Adrenal	ENSBTAG00000021103	SLC35F5	2	65677515	65719366	2.88552	3.85041e-32
Adrenal	ENSBTAG00000012648	ZSWIM5	3	101566202	101614105	2.8854	1.96811e-17
Adrenal	ENSBTAG00000021905	DGKB	4	22333433	23127587	2.88535	5.60632e-11
Adrenal	ENSBTAG00000032844	BT.35529	4	55641992	55646119	2.88511	1.16917e-09
Adrenal	ENSBTAG00000004909	GP1BA	19	27094265	27096217	2.88437	3.86625e-05
Adrenal	ENSBTAG00000017644	BT.24244	2	132533579	132584194	2.88068	6.40994e-09
Adrenal	ENSBTAG00000000138	C18ORF34	24	24123029	24243333	2.88017	0.00116702
Adrenal	ENSBTAG00000002595	ABCB5	4	29456588	29575557	2.87344	6.92829e-05
Adrenal	ENSBTAG00000044500	SNORD123	20	63769784	63769853	2.87108	1.54378e-06
Adrenal	ENSBTAG00000003833	TMEM22	1	133401649	133439465	2.86947	2.34523e-17
Adrenal	ENSBTAG00000014192	LRRTM2	7	51803645	51806667	2.86868	1.79998e-07
Adrenal	ENSBTAG00000001874	DOCK3	22	49953523	50134786	2.85706	7.41895e-23
Adrenal	ENSBTAG00000046280	C2ORF16	11	72097722	72102932	2.85216	7.69063e-06
Adrenal	ENSBTAG00000024044	BT.38522	11	21526906	21574655	2.8514	8.15044e-13
Adrenal	ENSBTAG00000014064	FGFR2	26	41823653	41926635	2.85102	2.14724e-23
Adrenal	ENSBTAG00000034514		6	26691065	26692155	2.84782	0.000745961
Adrenal	ENSBTAG00000009673	NHEDC1	6	23187624	23254634	2.84502	9.08692e-08
Adrenal	ENSBTAG00000009775	PRRG3	X	34402712	34407507	2.84358	8.08177e-10
Adrenal	ENSBTAG00000021867	BFSP1	13	38182322	38220659	2.84209	3.91624e-09
Adrenal	ENSBTAG00000017158	VSNL1	11	81086720	81209374	2.84204	3.17547e-18
Adrenal	ENSBTAG00000040042	GRIN2C	19	57194107	57204958	2.84112	8.79811e-11
Adrenal	ENSBTAG00000019595	EGFLAM	20	35999051	36178472	2.83697	4.39087e-17
Adrenal	ENSBTAG00000037811	CCL2	19	16232968	16234839	2.83285	1.08116e-22
Adrenal	ENSBTAG00000006732	NRCAM	4	49526574	49615802	2.82888	5.32187e-18
Adrenal	ENSBTAG00000009289	MS4A8B	29	37638817	37654922	2.82788	1.03799e-20
Adrenal	ENSBTAG00000016523	DNAH10	17	54040852	54199562	2.82538	1.53822e-14
Adrenal	ENSBTAG00000001090	C2ORF77	2	26666110	26690420	2.81999	6.37556e-13
Adrenal	ENSBTAG00000002908	GNG4	28	8340143	8408741	2.81962	2.17884e-12
Adrenal	ENSBTAG00000013263	HOXA1	4	69401001	69402503	2.81945	0.000148309
Adrenal	ENSBTAG00000045233	5S_rRNA	8	45491853	45491945	2.81844	0.00129307
Adrenal	ENSBTAG00000038584	OLFM1	11	106675880	106712955	2.81842	1.07206e-19
Adrenal	ENSBTAG00000004342	CCDC87	29	45271648	45274221	2.81605	1.93076e-05
Adrenal	ENSBTAG00000021706	TBX3	17	62352245	62363636	2.81521	2.62166e-26
Adrenal	ENSBTAG00000047965		22	11122582	11124014	2.81455	0.00122842
Adrenal	ENSBTAG00000020814	C2CD4A	10	47955995	47957472	2.81379	6.52294e-08
Adrenal	ENSBTAG00000014975	SLC4A3	2	108273128	108286884	2.81346	4.276e-17
Adrenal	ENSBTAG00000004256	ODC1	11	87178098	87182503	2.81334	9.8746e-41
Adrenal	ENSBTAG00000010704	BT.53375	4	92953572	93043887	2.81091	1.71899e-10
Adrenal	ENSBTAG00000012078	TMEM176A	4	114208682	114212312	2.80843	3.10765e-18
Adrenal	ENSBTAG00000012031	ATG9B	4	114394496	114401832	2.80628	2.20247e-11
Adrenal	ENSBTAG00000038180	BT.99915	2	30981157	31119776	2.8048	3.15645e-12
Adrenal	ENSBTAG00000021217	COL11A1	3	40448699	40682012	2.80136	6.95849e-12
Adrenal	ENSBTAG00000015226	BRSK1	18	62616007	62638443	2.79912	1.57471e-14
Adrenal	ENSBTAG00000009979	BT.70281	19	38583393	38585653	2.79695	4.75659e-15
Adrenal	ENSBTAG00000002215	GFPT2	7	772145	817756	2.79694	9.97544e-15
Adrenal	ENSBTAG00000018575	TRHDE	5	1907925	2352693	2.79391	3.18955e-09
Adrenal	ENSBTAG00000045434	U6	11	78678891	78678978	2.78954	0.00210751
Adrenal	ENSBTAG00000023563	BT.28475	23	26916511	26927031	2.78587	2.89259e-12
Adrenal	ENSBTAG00000021342	TMEM136	15	31440213	31446969	2.78285	3.49406e-16
Adrenal	ENSBTAG00000040600	U2	19	43937802	43937992	2.78279	0.000506607
Adrenal	ENSBTAG00000011910	STK33	15	44552624	44726438	2.78146	8.63761e-10
Adrenal	ENSBTAG00000016285	NGB	10	89533857	89537697	2.7799	0.000144367
Adrenal	ENSBTAG00000003018	FSTL3	7	44896887	44903223	2.77485	6.10356e-15
Adrenal	ENSBTAG00000006424	TNNI3	18	62717575	62721350	2.77346	5.08348e-09
Adrenal	ENSBTAG00000017031	C1ORF173	3	70348757	70420435	2.77284	7.36104e-11
Adrenal	ENSBTAG00000040318		18	47928221	47934297	2.77218	0.000131074
Adrenal	ENSBTAG00000015690	PLIN4	7	20831528	20841683	2.7672	1.39298e-19
Adrenal	ENSBTAG00000001173	PLXNA2	16	77046129	77250393	2.7646	7.20177e-27
Adrenal	ENSBTAG00000011939	BT.104308	14	2563160	2565613	2.76287	1.26261e-05
Adrenal	ENSBTAG00000037418	KISS1R	7	45067547	45070582	2.7617	1.12424e-05
Adrenal	ENSBTAG00000002515	DNAAF3	18	62710105	62716224	2.76104	4.81761e-10
Adrenal	ENSBTAG00000031785	H2B	23	31589471	31602081	2.76065	1.7457e-25
Adrenal	ENSBTAG00000043985	DACH1	12	46417100	46430892	2.7602	4.13715e-14
Adrenal	ENSBTAG00000047223	GNAS	13	58019524	58049012	2.75852	1.70997e-15
Adrenal	ENSBTAG00000005305	NTS	5	15609695	15621365	2.75647	0.00010529
Adrenal	ENSBTAG00000020406	GPC3	X	17305874	17770661	2.75634	1.08107e-30
Adrenal	ENSBTAG00000021923	DSG2	24	25913549	25957997	2.75566	9.88429e-19
Adrenal	ENSBTAG00000027786		11	35028764	35029620	2.74846	0.00184289
Adrenal	ENSBTAG00000040151	GCH1	10	67576390	67631089	2.74732	3.16546e-25
Adrenal	ENSBTAG00000000535	PCNXL2	28	5915711	6227327	2.74688	2.14134e-13
Adrenal	ENSBTAG00000042757	SNORA20	9	97483110	97483239	2.74636	2.88868e-12
Adrenal	ENSBTAG00000024058	BT.29719	11	11145925	11148403	2.74327	2.17747e-05
Adrenal	ENSBTAG00000005230	SHOX2	1	110277782	110286193	2.74225	2.64496e-06
Adrenal	ENSBTAG00000045987		3	5352171	5352859	2.74116	2.02074e-05
Adrenal	ENSBTAG00000019634	PIDD	29	50774018	50779315	2.73989	7.81966e-13
Adrenal	ENSBTAG00000018509	ETNK2	16	1734650	1749646	2.73753	1.93881e-15
Adrenal	ENSBTAG00000001249	SULT1B1	6	86917981	86942952	2.7375	2.53034e-20
Adrenal	ENSBTAG00000008092	RAB37	19	57289296	57398998	2.7367	2.28684e-17
Adrenal	ENSBTAG00000001592	INSIG1	4	117906798	117920021	2.73546	2.96816e-29
Adrenal	ENSBTAG00000006233	BT.88406	20	31484954	31510630	2.73468	2.18756e-12
Adrenal	ENSBTAG00000008714	CLSTN2	1	129388513	129564179	2.73109	1.89151e-08
Adrenal	ENSBTAG00000042412	SNORD113	21	67510858	67510931	2.7216	0.00448473
Adrenal	ENSBTAG00000006726	CCDC102B	24	8587478	8645504	2.72109	6.66704e-08
Adrenal	ENSBTAG00000006757	CA11	18	55730210	55736474	2.71997	7.59392e-14
Adrenal	ENSBTAG00000019529	ATP8A2	12	33754809	34054513	2.7198	2.1268e-09
Adrenal	ENSBTAG00000001911	BT.89104	X	42583762	42621146	2.71782	6.65614e-10
Adrenal	ENSBTAG00000001580	CLGN	17	17575019	17620096	2.71576	3.07783e-35
Adrenal	ENSBTAG00000048241	bta-mir-3431	X	34662660	34662756	2.71374	4.82141e-05
Adrenal	ENSBTAG00000003671	ANKRD43	7	46023822	46025519	2.71324	1.01265e-07
Adrenal	ENSBTAG00000007403	BT.63215	X	85010185	85015644	2.71306	0.000256948
Adrenal	ENSBTAG00000019143	BT.87682	8	64998047	65000257	2.7118	0.00259405
Adrenal	ENSBTAG00000034901	HIST3H2BB	7	2484675	2485418	2.71073	2.31707e-07
Adrenal	ENSBTAG00000005498	SQLE	14	16723393	16745626	2.71005	2.20212e-25
Adrenal	ENSBTAG00000008103	ALDH1A1	8	49354207	49408166	2.70698	3.82358e-27
Adrenal	ENSBTAG00000022155	FSTL1	1	65742633	65802423	2.70647	4.69663e-25
Adrenal	ENSBTAG00000026497	A4GALT	5	114071762	114072868	2.70241	8.42167e-13
Adrenal	ENSBTAG00000047342		25	31086700	31086912	2.70206	2.69415e-06
Adrenal	ENSBTAG00000020859	SERPINF2	19	23403657	23411269	2.70067	4.45643e-13
Adrenal	ENSBTAG00000032264		2	55560967	55561101	2.70032	0.000877841
Adrenal	ENSBTAG00000015467	FAM184A	9	32425508	32497610	2.69422	5.01608e-24
Adrenal	ENSBTAG00000014585	BT.45031	18	54185871	54188079	2.69196	0.000119589
Adrenal	ENSBTAG00000003245	BCAR3	3	49850609	50069722	2.69128	2.43754e-28
Adrenal	ENSBTAG00000021161	CREG2	11	6279240	6297039	2.68578	1.1196e-06
Adrenal	ENSBTAG00000002983	NT5C1A	3	106993389	107008708	2.68429	1.04516e-05
Adrenal	ENSBTAG00000004153	SCGB3A2	7	61104006	61108298	2.67874	3.24982e-11
Adrenal	ENSBTAG00000019820	RAB9B	X	57919415	57926731	2.67751	1.6375e-06
Adrenal	ENSBTAG00000016566	ITGA9	22	10946332	11306693	2.67749	4.84126e-23
Adrenal	ENSBTAG00000031332	RBKS	11	71827005	71921665	2.67424	1.32667e-22
Adrenal	ENSBTAG00000024177	H2B	23	30760352	30760837	2.67235	0.000215948
Adrenal	ENSBTAG00000017136	SSTR2	19	58718134	58719240	2.66955	2.20176e-05
Adrenal	ENSBTAG00000032281		14	75849444	75850834	2.66564	0.00156069
Adrenal	ENSBTAG00000001000	CA13	14	79694162	79733755	2.66462	1.29297e-12
Adrenal	ENSBTAG00000046001	U6	19	43534127	43534233	2.66436	0.000459226
Adrenal	ENSBTAG00000006468	PIWIL1	17	47726941	47761637	2.66258	0.00099827
Adrenal	ENSBTAG00000004597	PIM2	X	92107320	92112920	2.66186	1.0025e-22
Adrenal	ENSBTAG00000045851		17	60293167	60293999	2.6586	0.00202067
Adrenal	ENSBTAG00000011836	OMD	8	85477017	85479293	2.65821	3.01605e-10
Adrenal	ENSBTAG00000031468		17	68596869	68597323	2.65778	0.00262339
Adrenal	ENSBTAG00000034680	FAM131C	2	136610244	136617316	2.65473	1.1081e-06
Adrenal	ENSBTAG00000009837	ANKS4B	25	19268281	19279662	2.65407	2.39993e-12
Adrenal	ENSBTAG00000017055	HCN3	3	15409813	15418775	2.65215	3.77127e-05
Adrenal	ENSBTAG00000004099	C6ORF97	9	89715164	89780254	2.65184	3.82028e-16
Adrenal	ENSBTAG00000017512	MAPT	19	46524375	46644713	2.65158	6.12175e-24
Adrenal	ENSBTAG00000031658	SEMA6B	7	20787833	20800309	2.65138	1.63733e-15
Adrenal	ENSBTAG00000016275	AMDHD1	5	60598348	60613063	2.64945	7.98356e-23
Adrenal	ENSBTAG00000017617	C6ORF222	23	10228126	10240589	2.64892	2.19175e-05
Adrenal	ENSBTAG00000032364		7	16607194	16615398	2.64385	7.47625e-13
Adrenal	ENSBTAG00000001057	ARFGAP3	5	114291727	114341661	2.64303	5.72665e-31
Adrenal	ENSBTAG00000019600	OOEP	9	12981373	12982550	2.6421	2.68556e-08
Adrenal	ENSBTAG00000046096		23	31113276	31113572	2.64058	0.000329861
Adrenal	ENSBTAG00000047889		21	67604365	67604474	2.64042	0.00134497
Adrenal	ENSBTAG00000046393	U4	1	35649284	35649390	2.63742	0.00166464
Adrenal	ENSBTAG00000005306	TRH	22	56530332	56533155	2.63738	0.000129445
Adrenal	ENSBTAG00000000011	TDH	8	7789658	7807430	2.63256	1.08145e-11
Adrenal	ENSBTAG00000005760	TBC1D4	12	50679632	50888598	2.63026	1.13815e-31
Adrenal	ENSBTAG00000004751	SPTBN4	18	50077666	50154685	2.62865	4.5484e-11
Adrenal	ENSBTAG00000043694	SNORD113	21	67543571	67543644	2.62838	0.00191885
Adrenal	ENSBTAG00000007553	BT.53878	5	105538144	105540341	2.62761	2.30752e-12
Adrenal	ENSBTAG00000030749	BT.65042	3	80258491	80375749	2.62601	1.53111e-24
Adrenal	ENSBTAG00000008932	SHISA7	18	62515045	62521682	2.62575	6.74724e-06
Adrenal	ENSBTAG00000010008	TTC12	15	24209210	24254092	2.62299	1.61859e-14
Adrenal	ENSBTAG00000043360	U4	2	72279635	72279772	2.62137	0.00116204
Adrenal	ENSBTAG00000038043	BT.87418	5	41696372	41801868	2.62061	1.38939e-07
Adrenal	ENSBTAG00000001662	MGC139254	11	68632156	68661110	2.62021	4.06611e-29
Adrenal	ENSBTAG00000040585	NR6A1	11	95551663	95586813	2.62004	6.71491e-14
Adrenal	ENSBTAG00000042519	SNORD113	21	67530802	67530873	2.61693	0.0010219
Adrenal	ENSBTAG00000009219	CADM2	1	33285874	33668672	2.61588	4.35333e-12
Adrenal	ENSBTAG00000016826	GPR176	10	35566119	35695711	2.61345	6.70821e-09
Adrenal	ENSBTAG00000043776	SNORD63	7	51510849	51510920	2.61262	0.00177721
Adrenal	ENSBTAG00000038928		23	29540533	29541693	2.61222	0.00431978
Adrenal	ENSBTAG00000023929	FOSL2	11	71329772	71349193	2.61148	1.83891e-28
Adrenal	ENSBTAG00000002151	ASB15	4	88697392	88729365	2.61126	2.37632e-09
Adrenal	ENSBTAG00000024115	FOXO6	3	105414636	105435303	2.61057	3.5104e-08
Adrenal	ENSBTAG00000004662	SLC16A12	26	11141011	11161385	2.6089	1.11142e-21
Adrenal	ENSBTAG00000023407	B3GALT5	1	141269173	141271197	2.60731	2.55027e-06
Adrenal	ENSBTAG00000020598	PPP2R2C	6	104598245	104657218	2.5995	8.77404e-08
Adrenal	ENSBTAG00000015981	ETV1	4	22042177	22145007	2.59823	7.89029e-20
Adrenal	ENSBTAG00000024219	TRPV6	4	106996940	107013515	2.59117	3.08191e-06
Adrenal	ENSBTAG00000018508	TMEM108	1	137111101	137126880	2.59068	4.30271e-08
Adrenal	ENSBTAG00000004591		3	44372996	44473523	2.59053	4.78866e-08
Adrenal	ENSBTAG00000016320	LMO1	15	44880076	44917824	2.59039	1.18622e-08
Adrenal	ENSBTAG00000008585	ARHGEF10	27	219420	264986	2.5878	1.01266e-22
Adrenal	ENSBTAG00000027357	FGF22	7	44876207	44878971	2.58691	0.000328248
Adrenal	ENSBTAG00000000707	WISP1	14	9176079	9187850	2.58606	5.73481e-05
Adrenal	ENSBTAG00000001462	FLT4	7	413897	442984	2.58395	6.71749e-13
Adrenal	ENSBTAG00000043034	SNORD113	21	67522316	67522390	2.58334	0.00268209
Adrenal	ENSBTAG00000046199	BT.65826	11	32130133	32482612	2.58277	3.10671e-10
Adrenal	ENSBTAG00000043348	U6	8	101307563	101307665	2.58224	0.000928974
Adrenal	ENSBTAG00000005994	SPESP1	10	15743109	15770306	2.58165	9.63397e-05
Adrenal	ENSBTAG00000004503	NPY	4	72068358	72075482	2.57885	2.89403e-05
Adrenal	ENSBTAG00000011617	MAMSTR	18	55803984	55809104	2.5764	8.70713e-11
Adrenal	ENSBTAG00000046246	U3	19	9817745	9817959	2.57533	0.00335635
Adrenal	ENSBTAG00000007352	KCNC4	3	33302949	33325104	2.57469	1.06586e-18
Adrenal	ENSBTAG00000032821	SCEL	12	53032463	53156622	2.57452	5.3605e-10
Adrenal	ENSBTAG00000013836	BT.37952	10	76820114	76850823	2.57381	8.51161e-15
Adrenal	ENSBTAG00000036436	bta-mir-153-1	2	107963022	107963111	2.57017	0.00237284
Adrenal	ENSBTAG00000045520	BT.87983	13	53605292	53619401	2.57	6.09019e-06
Adrenal	ENSBTAG00000016060	CREM	13	18496784	18563503	2.56798	5.35353e-29
Adrenal	ENSBTAG00000033721	RLBP1	21	21117499	21280811	2.56194	3.94729e-05
Adrenal	ENSBTAG00000039962	DCTPP1	25	26851888	26855546	2.55691	1.9204e-15
Adrenal	ENSBTAG00000016902	SGTB	20	13805928	13851473	2.55078	3.67233e-12
Adrenal	ENSBTAG00000006010	STAB2	5	67612447	67784730	2.54987	1.96183e-11
Adrenal	ENSBTAG00000044308	SCARNA3	16	58628128	58628268	2.54977	0.000757063
Adrenal	ENSBTAG00000021073	KIAA1549	4	103305514	103380070	2.54957	5.82729e-17
Adrenal	ENSBTAG00000022714	HSPB3	20	24659525	24660204	2.54584	6.96288e-07
Adrenal	ENSBTAG00000031768	HIST1H2AC	23	31518525	31518917	2.54481	4.0818e-05
Adrenal	ENSBTAG00000004886	ZAR1	6	68820780	68824912	2.54286	0.0002718
Adrenal	ENSBTAG00000016341	RGS5	3	6228349	6426528	2.54251	1.07992e-24
Adrenal	ENSBTAG00000039081		18	63754418	63757389	2.54236	0.00700463
Adrenal	ENSBTAG00000042255	U6	5	109463613	109463719	2.54236	0.00700463
Adrenal	ENSBTAG00000044355	bta-mir-2342	19	40516423	40516496	2.54236	0.00700463
Adrenal	ENSBTAG00000033580	MSLNL	25	653105	660655	2.53866	3.12292e-18
Adrenal	ENSBTAG00000001992	CYP51A1	4	9306414	9323252	2.5386	5.11453e-30
Adrenal	ENSBTAG00000046677	RTN4R	17	75103302	75104723	2.53697	1.85246e-06
Adrenal	ENSBTAG00000011890	RSPH4A	9	34392165	34405193	2.53545	2.83332e-05
Adrenal	ENSBTAG00000014830	BT.25683	29	40648859	40657395	2.53356	6.56087e-05
Adrenal	ENSBTAG00000005670	ARHGEF19	2	136480737	136491543	2.53265	2.62812e-10
Adrenal	ENSBTAG00000001864	NR4A3	8	65341202	65373695	2.53224	8.70694e-14
Adrenal	ENSBTAG00000013429	CLEC4G	7	17785972	17789026	2.53015	4.55025e-08
Adrenal	ENSBTAG00000005504	TP53INP2	13	64624466	64626041	2.52929	1.39473e-13
Adrenal	ENSBTAG00000018726	RIMS3	3	106154951	106169324	2.52797	9.66396e-10
Adrenal	ENSBTAG00000011534	BT.35948	3	117913716	117955245	2.527	2.71814e-16
Adrenal	ENSBTAG00000007223	BT.88141	16	42906700	42912737	2.52688	5.80569e-10
Adrenal	ENSBTAG00000031849	BT.20234	17	66586628	66593115	2.52667	2.88298e-12
Adrenal	ENSBTAG00000013287	SMO	4	93922581	93946896	2.5261	1.62864e-24
Adrenal	ENSBTAG00000044225	bta-mir-2329-2	18	48594020	48594085	2.52557	0.000504013
Adrenal	ENSBTAG00000005910	OB-R	3	80071689	80147000	2.52341	1.08085e-31
Adrenal	ENSBTAG00000018481		8	103906601	103911708	2.52228	1.82953e-08
Adrenal	ENSBTAG00000019947	SYT7	29	40682320	40716882	2.52197	7.7281e-18
Adrenal	ENSBTAG00000020966	BT.61185	3	33469022	33478299	2.52008	6.23576e-05
Adrenal	ENSBTAG00000048237	FGF9	12	35630411	35647612	2.51868	5.84257e-10
Adrenal	ENSBTAG00000045589		7	44464560	44465483	2.51781	0.00355707
Adrenal	ENSBTAG00000014072		11	33348437	33349207	2.51321	0.000201908
Adrenal	ENSBTAG00000001043	MGC157332	29	20259769	20557376	2.5128	1.55286e-07
Adrenal	ENSBTAG00000006256	PTPRO	5	94770904	94881418	2.51181	8.16681e-10
Adrenal	ENSBTAG00000020466	BT.103992	15	9659320	9691005	2.50364	0.000157912
Adrenal	ENSBTAG00000019060	BT.71689	1	97788089	97802992	2.50288	9.93109e-18
Adrenal	ENSBTAG00000040098		3	20770381	20771015	2.50247	9.02451e-05
Adrenal	ENSBTAG00000010791	BT.106425	15	24838867	24851695	2.50122	0.00414889
Adrenal	ENSBTAG00000017502	RIMKLA	3	104370159	104404495	2.49531	1.84689e-07
Adrenal	ENSBTAG00000018004	SH3GL3	21	24978526	25031539	2.49242	6.31465e-10
Adrenal	ENSBTAG00000047783		2	81639371	81640236	2.49088	0.00237579
Adrenal	ENSBTAG00000030757	ELFN1	25	41817962	41820367	2.48952	0.00036402
Adrenal	ENSBTAG00000005370	TMTC1	5	80191843	80498478	2.4891	2.34248e-22
Adrenal	ENSBTAG00000029999	bta-mir-328	18	34957610	34957701	2.48866	2.10239e-05
Adrenal	ENSBTAG00000004187	WDR66	17	55596059	55669832	2.48766	2.53969e-08
Adrenal	ENSBTAG00000013990	WNT6	2	107544683	107556681	2.48539	8.48071e-05
Adrenal	ENSBTAG00000037735	GPR77	18	54777175	54781917	2.48364	4.83599e-23
Adrenal	ENSBTAG00000034770	U3	19	9836919	9837133	2.47848	0.00276164
Adrenal	ENSBTAG00000017678	SPRED3	18	48464731	48470406	2.47756	4.47054e-06
Adrenal	ENSBTAG00000017105	FSTL4	7	46454414	46511730	2.47725	7.30472e-06
Adrenal	ENSBTAG00000013462	L1CAM	X	39990127	40004312	2.47554	5.57828e-21
Adrenal	ENSBTAG00000030504	H4	5	95570690	95571095	2.47316	0.000776879
Adrenal	ENSBTAG00000032092	CDH11	18	32798826	32888927	2.46889	2.00971e-29
Adrenal	ENSBTAG00000034949		2	5345306	5345741	2.46843	0.00153543
Adrenal	ENSBTAG00000000897	IQGAP2	10	7554265	7867328	2.46791	1.27719e-23
Adrenal	ENSBTAG00000020636	SYN3	5	71475847	71926718	2.46785	6.2921e-06
Adrenal	ENSBTAG00000027080	SLC8A3	10	82128379	82273227	2.46575	1.3969e-06
Adrenal	ENSBTAG00000017786	FCRL6	3	9991099	10000540	2.46457	6.1064e-05
Adrenal	ENSBTAG00000033509	OR4D9	15	84074993	84075928	2.46196	0.00315879
Adrenal	ENSBTAG00000018331	CLEC3B	22	54791195	54797301	2.4608	2.50426e-17
Adrenal	ENSBTAG00000019942	PABPC5	X	42008984	42011006	2.45976	5.04403e-07
Adrenal	ENSBTAG00000011092	KNDC1	26	50793561	50837647	2.4593	2.87252e-05
Adrenal	ENSBTAG00000024426	PPP1R9A	4	12038499	12381524	2.45917	7.10888e-20
Adrenal	ENSBTAG00000013066	IGF2	29	50046626	50065230	2.45789	3.79757e-26
Adrenal	ENSBTAG00000030857	5S_rRNA	4	120138832	120138950	2.45666	0.00190429
Adrenal	ENSBTAG00000002231	SLC9A11	16	56406018	56500381	2.45611	9.48597e-07
Adrenal	ENSBTAG00000045783		16	5201143	5201319	2.45213	6.26237e-05
Adrenal	ENSBTAG00000043695	bta-mir-450b	X	18178909	18178985	2.45165	0.00168587
Adrenal	ENSBTAG00000001388	NMB	21	22741477	22744781	2.45111	2.8549e-11
Adrenal	ENSBTAG00000013366	NRIP3	15	44175366	44203114	2.44587	5.71842e-24
Adrenal	ENSBTAG00000004622	C13H20ORF12	13	38782689	38833049	2.44562	1.23777e-23
Adrenal	ENSBTAG00000047340		28	13086814	13090188	2.44522	0.000933473
Adrenal	ENSBTAG00000044478	bta-mir-2442	5	113634245	113634320	2.44243	0.00158769
Adrenal	ENSBTAG00000010676	RBM44	3	117880750	117900879	2.44089	0.00111725
Adrenal	ENSBTAG00000044581		9	23397954	23398013	2.43945	0.00174183
Adrenal	ENSBTAG00000011071	BPIFC	5	71391550	71427743	2.43756	3.54054e-06
Adrenal	ENSBTAG00000009864	B4GALNT2	19	38025688	38064965	2.43286	0.00164738
Adrenal	ENSBTAG00000009371	CCDC36	22	51386309	51413444	2.4327	1.23998e-06
Adrenal	ENSBTAG00000045429	bta-mir-2481	9	95289915	95289978	2.43263	0.00763029
Adrenal	ENSBTAG00000016644	AQPEP	10	4789066	4866585	2.4321	5.90833e-10
Adrenal	ENSBTAG00000048312	BT.103142	3	58512742	58516154	2.4318	3.87325e-05
Adrenal	ENSBTAG00000010362	BT.17865	2	27317638	27380506	2.431	1.58296e-27
Adrenal	ENSBTAG00000044882		26	11238879	11238968	2.43094	0.00346295
Adrenal	ENSBTAG00000006546	BT.73429	23	24823643	24837430	2.43027	3.60617e-12
Adrenal	ENSBTAG00000000951	JAKMIP3	26	51450395	51504242	2.42989	6.30932e-11
Adrenal	ENSBTAG00000000919	HEY2	9	25873435	25884617	2.42988	3.21716e-17
Adrenal	ENSBTAG00000020750	AFF2	X	31424252	31964101	2.42935	7.30043e-08
Adrenal	ENSBTAG00000001027	SERPINH1	15	55514945	55525175	2.42787	8.64784e-27
Adrenal	ENSBTAG00000042588	SNORD113	21	67501906	67501978	2.42599	0.0081562
Adrenal	ENSBTAG00000010024	MMP24	13	65172554	65202229	2.42434	5.24923e-11
Adrenal	ENSBTAG00000040477	CHD5	16	48024410	48077736	2.42333	3.06444e-19
Adrenal	ENSBTAG00000046432		10	555202	555884	2.41968	0.0023029
Adrenal	ENSBTAG00000047586	NPY1R	6	2415744	2423445	2.41774	1.30918e-10
Adrenal	ENSBTAG00000042624	SNORA36	7	55546682	55546805	2.41696	0.00736636
Adrenal	ENSBTAG00000012979	ZMYND12	3	104315648	104350260	2.41654	6.0114e-08
Adrenal	ENSBTAG00000000123	HAO2	3	23839976	23871145	2.41629	1.30102e-08
Adrenal	ENSBTAG00000017145	C1ORF177	3	92023811	92054136	2.41589	0.00583042
Adrenal	ENSBTAG00000045012	U6	3	15757390	15757492	2.41589	0.00583042
Adrenal	ENSBTAG00000011766	BT.69954	20	33549495	33606517	2.41523	3.07902e-18
Adrenal	ENSBTAG00000046456	BT.45032	8	23310186	23310956	2.41471	0.00239376
Adrenal	ENSBTAG00000010027	BT.18996	22	47692469	47715887	2.41452	9.13662e-12
Adrenal	ENSBTAG00000001842	GSTM3	3	33768050	33770824	2.41363	1.11947e-28
Adrenal	ENSBTAG00000008059	CHRM3	28	12810767	12812539	2.41234	3.18205e-07
Adrenal	ENSBTAG00000048143	WBP5	X	57246030	57246538	2.41062	5.44929e-10
Adrenal	ENSBTAG00000003691	NTSR2	11	86183811	86191260	2.40886	1.72454e-13
Adrenal	ENSBTAG00000014761	PGA	29	40456336	40466766	2.40847	9.09642e-06
Adrenal	ENSBTAG00000016739	RASAL1	17	63397791	63429841	2.40534	2.53162e-20
Adrenal	ENSBTAG00000022931	BT.91662	13	17838058	17856663	2.40473	7.40015e-08
Adrenal	ENSBTAG00000002134	FAM196B	20	1657965	1680676	2.40455	8.5646e-05
Adrenal	ENSBTAG00000033531		5	23393693	23394921	2.40214	0.000853567
Adrenal	ENSBTAG00000005327	SUSD5	22	7573262	7615252	2.40182	9.27689e-05
Adrenal	ENSBTAG00000007379	ALK	11	70519859	70646314	2.40092	2.8298e-05
Adrenal	ENSBTAG00000046933		6	109121769	109121950	2.40089	0.000988993
Adrenal	ENSBTAG00000001918	STXBP5L	1	66213612	66537723	2.39817	2.01554e-10
Adrenal	ENSBTAG00000033708		8	23196389	23197073	2.39781	0.00729506
Adrenal	ENSBTAG00000044117	ANKRD45	16	56521664	56547749	2.39717	5.35275e-08
Adrenal	ENSBTAG00000027274		19	45796924	45846685	2.39661	0.000102841
Adrenal	ENSBTAG00000046717	BT.87618	7	53618849	53621218	2.39658	6.33026e-06
Adrenal	ENSBTAG00000047466		2	65277741	65278247	2.39561	4.90525e-09
Adrenal	ENSBTAG00000015936	BT.35142	8	110409332	110605777	2.39508	2.01906e-11
Adrenal	ENSBTAG00000002181	KHDRBS3	14	7440523	7582740	2.39399	1.60398e-19
Adrenal	ENSBTAG00000023270	CDH19	24	10434674	10515343	2.39352	9.22157e-13
Adrenal	ENSBTAG00000037775		5	30713144	30723571	2.39206	2.1754e-10
Adrenal	ENSBTAG00000015241	BT.87687	8	75908165	75977482	2.39083	7.20669e-23
Adrenal	ENSBTAG00000038134	ZDHHC1	18	35125731	35146419	2.38883	4.99386e-15
Adrenal	ENSBTAG00000046044		2	121974704	121975687	2.38873	0.00237499
Adrenal	ENSBTAG00000039708	C9ORF172	11	106338334	106341261	2.38791	4.0834e-08
Adrenal	ENSBTAG00000046988	FAM43B	2	132691772	132692743	2.38774	7.36819e-05
Adrenal	ENSBTAG00000017599	NR2F1	7	95454540	95464057	2.38336	3.28169e-20
Adrenal	ENSBTAG00000026502		5	113609076	113613623	2.38103	1.21077e-11
Adrenal	ENSBTAG00000046967		8	23253528	23254085	2.38027	0.000722558
Adrenal	ENSBTAG00000042780	SNORD91	19	23879873	23879967	2.37941	0.00141743
Adrenal	ENSBTAG00000000102	GPR75	11	36413998	36420863	2.37903	2.79555e-06
Adrenal	ENSBTAG00000045119		2	43678327	43678408	2.37837	0.00204432
Adrenal	ENSBTAG00000000836	BT.87815	5	27213750	27221177	2.37551	4.13869e-15
Adrenal	ENSBTAG00000010065	BT.29713	X	65246771	65449919	2.37492	0.000123148
Adrenal	ENSBTAG00000009654	LPAR1	8	102051154	102141484	2.37423	1.14315e-16
Adrenal	ENSBTAG00000013406	CSRP2	5	6266018	6274473	2.37414	8.75241e-28
Adrenal	ENSBTAG00000011374	S1PR3	8	90649983	90663196	2.37278	2.41157e-30
Adrenal	ENSBTAG00000005635	TTC39C	24	32921538	32979912	2.37084	1.77504e-22
Adrenal	ENSBTAG00000038589	ZNF157	X	90997109	91000794	2.37052	0.0019109
Adrenal	ENSBTAG00000042564	U6	1	108528699	108528805	2.36949	0.00182716
Adrenal	ENSBTAG00000020344	SLC44A3	3	48796264	48882623	2.36941	2.04644e-11
Adrenal	ENSBTAG00000042681	U6	7	40670261	40670368	2.36922	0.00473739
Adrenal	ENSBTAG00000019137	SCN7A	2	29933317	29994583	2.36837	8.78232e-12
Adrenal	ENSBTAG00000001683	FAM171B	2	9567191	9590374	2.36785	1.01641e-14
Adrenal	ENSBTAG00000031763	H4	23	31485395	31485706	2.36768	0.00206495
Adrenal	ENSBTAG00000001572	NSUN7	6	61311622	61357185	2.36624	1.06912e-09
Adrenal	ENSBTAG00000038982	BT.51219	8	59542276	59548164	2.36509	0.00300294
Adrenal	ENSBTAG00000034283	ADAD2	18	10484088	10490337	2.36239	0.0068206
Adrenal	ENSBTAG00000007502	CKMT1	21	55877337	55882400	2.36191	5.12068e-08
Adrenal	ENSBTAG00000009284	GLS2	5	57241073	57253590	2.36181	2.5645e-23
Adrenal	ENSBTAG00000001376	RAD21L1	13	60407804	60446557	2.36048	5.64999e-11
Adrenal	ENSBTAG00000042115	SNORD116	21	2138852	2138942	2.36029	9.02344e-05
Adrenal	ENSBTAG00000010548	LRRC6	14	9657203	9728203	2.36022	8.63843e-07
Adrenal	ENSBTAG00000008710	KCNH1	16	74106048	74542865	2.35742	1.94758e-05
Adrenal	ENSBTAG00000034170	DYNLL1	20	11746001	11746270	2.35655	0.000219764
Adrenal	ENSBTAG00000042699	SNORA63	1	84254612	84254743	2.35637	0.0050265
Adrenal	ENSBTAG00000040521	SAMD14	19	37159424	37176235	2.35559	1.02923e-08
Adrenal	ENSBTAG00000046668	ANG2	10	26433797	26445634	2.35537	7.67039e-11
Adrenal	ENSBTAG00000019365	BACE1	15	28400714	28422342	2.35535	1.50921e-27
Adrenal	ENSBTAG00000037108	5S_rRNA	4	104930513	104930631	2.35527	0.00606295
Adrenal	ENSBTAG00000039873	BT.71330	8	7160381	7162249	2.35487	0.00676165
Adrenal	ENSBTAG00000005546	HOXB7	19	38518637	38521061	2.35344	4.12798e-08
Adrenal	ENSBTAG00000047073		16	70925149	70928253	2.35141	4.02243e-09
Adrenal	ENSBTAG00000012061	BT.95772	3	108508805	108510061	2.35075	0.00070479
Adrenal	ENSBTAG00000019844	ZNF467	4	113425036	113431085	2.34992	8.90568e-11
Adrenal	ENSBTAG00000008708	BT.93891	12	66292489	67324791	2.34958	5.22628e-06
Adrenal	ENSBTAG00000005234	LYPD1	2	65216983	65279808	2.34592	2.65192e-14
Adrenal	ENSBTAG00000000224	TSPAN15	28	25960051	26012583	2.34195	3.48665e-18
Adrenal	ENSBTAG00000000246	BT.24594	29	8947352	9168579	2.34155	3.29587e-18
Adrenal	ENSBTAG00000040449	BT.106169	15	16261703	16296156	2.34093	0.000707975
Adrenal	ENSBTAG00000010716	FRAS1	6	94711652	95055569	2.34071	6.25138e-10
Adrenal	ENSBTAG00000007724	SAMD13	3	59964563	59969593	2.3406	0.00168633
Adrenal	ENSBTAG00000024773	BT.75472	9	51596537	51601433	2.3402	0.000769866
Adrenal	ENSBTAG00000021284	BT.37492	1	144320106	144333299	2.34017	1.6509e-05
Adrenal	ENSBTAG00000009870	HES6	3	118182616	118184696	2.33941	5.33427e-07
Adrenal	ENSBTAG00000010103	BT.91750	10	43871178	43988950	2.33929	7.07069e-08
Adrenal	ENSBTAG00000020352	PAQR5	10	16192253	16247610	2.33806	7.84707e-07
Adrenal	ENSBTAG00000016740	ACLY	19	42691369	42735634	2.3377	2.682e-29
Adrenal	ENSBTAG00000043478	SNORA71	8	102117078	102117210	2.33756	0.00691307
Adrenal	ENSBTAG00000012297	FAM65C	13	79329173	79355665	2.33756	1.00432e-14
Adrenal	ENSBTAG00000008228	BEND6	23	3107086	3149209	2.33645	3.47325e-11
Adrenal	ENSBTAG00000016348	XKR7	13	62030345	62054881	2.33594	0.0011822
Adrenal	ENSBTAG00000003349	BT.38595	7	60809074	60998968	2.33592	1.47651e-09
Adrenal	ENSBTAG00000047664	GNAZ	17	73812707	73828749	2.33492	2.37855e-09
Adrenal	ENSBTAG00000046563	TSPYL6	11	36808160	36809404	2.3347	0.00942471
Adrenal	ENSBTAG00000021904	KIF26A	21	70313782	70351845	2.33307	1.68512e-11
Adrenal	ENSBTAG00000032079	SYT9	15	45953920	46047464	2.33146	2.35778e-09
Adrenal	ENSBTAG00000017564	CGN	3	19290676	19309322	2.32816	1.76533e-19
Adrenal	ENSBTAG00000032738	C8ORF85	14	49497628	49504203	2.32465	5.27608e-05
Adrenal	ENSBTAG00000046190	PCDHA3	7	53585216	53588056	2.3242	0.000304979
Adrenal	ENSBTAG00000019954	ABHD2	21	20998719	21106763	2.32353	2.51251e-23
Adrenal	ENSBTAG00000011384	TBX5	17	62532618	62581166	2.32313	6.05978e-06
Adrenal	ENSBTAG00000031246	BT.54629	7	22886255	22891925	2.32245	1.02583e-14
Adrenal	ENSBTAG00000046080	GNG5P2	7	80188341	80188849	2.31916	8.89923e-05
Adrenal	ENSBTAG00000045539	PCDHA5	7	53603719	53606070	2.31685	0.00026219
Adrenal	ENSBTAG00000017205	WISP3	9	38847224	38856926	2.31652	0.00017736
Adrenal	ENSBTAG00000020247	ADCYAP1R1	4	65670543	65729276	2.3153	7.25914e-15
Adrenal	ENSBTAG00000014530	MGC139448	3	35969787	36337030	2.3149	5.0209e-10
Adrenal	ENSBTAG00000030539	KRT222	19	41515535	41524688	2.31318	9.40434e-08
Adrenal	ENSBTAG00000017716	BEGAIN	21	67072575	67100143	2.31282	6.05886e-07
Adrenal	ENSBTAG00000009515	CA6	16	45289118	45313929	2.31076	0.00113579
Adrenal	ENSBTAG00000017950	SLC4A8	5	28470126	28528971	2.30917	7.59973e-12
Adrenal	ENSBTAG00000005877	FAM83A	14	18182442	18201276	2.30741	0.00227875
Adrenal	ENSBTAG00000000251	ALAD	8	104342905	104352825	2.30674	6.98119e-26
Adrenal	ENSBTAG00000043857	7SK	17	67452350	67452648	2.30647	0.0066096
Adrenal	ENSBTAG00000016170	KCNJ11	15	35650715	35653362	2.30589	2.81266e-10
Adrenal	ENSBTAG00000017819	BT.39186	3	15715719	15725510	2.30582	7.69989e-13
Adrenal	ENSBTAG00000043948	HCN1	20	29121455	29566631	2.3054	5.2844e-06
Adrenal	ENSBTAG00000010782	KIAA1210	X	3322633	3365424	2.3049	0.00415328
Adrenal	ENSBTAG00000007482		7	3274170	3274557	2.30357	0.00674746
Adrenal	ENSBTAG00000015618	GDF15	7	4711420	4713394	2.30237	0.00535658
Adrenal	ENSBTAG00000031198	BEND2	X	132494640	132527491	2.30033	0.00824885
Adrenal	ENSBTAG00000003103	EIF4E1B	7	39467952	39470752	2.29979	0.00702286
Adrenal	ENSBTAG00000018062	KIAA1522	2	121715011	121721419	2.29974	2.3298e-13
Adrenal	ENSBTAG00000044779	5S_rRNA	9	68677460	68677555	2.29885	0.00663346
Adrenal	ENSBTAG00000012157	CCDC158	6	92975363	93058338	2.29814	4.82172e-12
Adrenal	ENSBTAG00000029540	5S_rRNA	3	51058572	51058690	2.29687	0.00853917
Adrenal	ENSBTAG00000017864	PRPH	5	30688660	30692263	2.29598	0.00160162
Adrenal	ENSBTAG00000035007	GALNTL6	8	3816704	5330369	2.29568	3.26429e-11
Adrenal	ENSBTAG00000013980	ECSOD	6	45927554	45930819	2.29519	2.0232e-13
Adrenal	ENSBTAG00000024497	CTRC	16	53295217	53302109	2.29483	0.00201948
Adrenal	ENSBTAG00000046476	IGSF1	X	15186560	15201911	2.29381	5.32213e-05
Adrenal	ENSBTAG00000031771	HIST1H2AG	23	31526582	31526974	2.29329	0.00182673
Adrenal	ENSBTAG00000034347	BT.48829	1	22455500	22474290	2.29252	1.38525e-12
Adrenal	ENSBTAG00000003090	LRRC9	10	72413702	72514374	2.29138	2.45704e-07
Adrenal	ENSBTAG00000045649	DEFB	27	5457175	5465029	2.29107	1.581e-12
Adrenal	ENSBTAG00000042784	SNORD88	18	57319375	57319466	2.28976	0.0080907
Adrenal	ENSBTAG00000016996	C5H12orf54	5	31713906	31738308	2.28888	0.00676346
Adrenal	ENSBTAG00000031889	H2B	23	30767650	30768030	2.28823	0.00181249
Adrenal	ENSBTAG00000008922	APOL6	5	74226738	74228722	2.28793	0.0028944
Adrenal	ENSBTAG00000015574	RBP7	16	44427129	44447695	2.28787	0.000754936
Adrenal	ENSBTAG00000045071	SNORA64	11	95982801	95982910	2.28739	0.00575637
Adrenal	ENSBTAG00000010878	BT.27409	18	39992340	40315416	2.28693	9.22989e-07
Adrenal	ENSBTAG00000000317	BT.105291	15	76794436	76813776	2.28357	4.65474e-17
Adrenal	ENSBTAG00000021422	PDZD4	X	39933138	39938042	2.28149	9.27982e-08
Adrenal	ENSBTAG00000004569	GLIPR1L1	5	4824769	4866969	2.28083	0.00363489
Adrenal	ENSBTAG00000006451	GAP43	1	60856308	60957246	2.28038	5.7685e-06
Adrenal	ENSBTAG00000007809	PPP1R36	10	76999737	77022382	2.2795	2.16557e-11
Adrenal	ENSBTAG00000018465	KCNAB1	1	112013084	112455492	2.27885	3.5298e-12
Adrenal	ENSBTAG00000020028	RBP1	1	130588843	130615791	2.27592	1.21015e-18
Adrenal	ENSBTAG00000016721	ZNF791	7	14012314	14014696	2.27571	8.07512e-10
Adrenal	ENSBTAG00000045350	5S_rRNA	11	82971327	82971429	2.27498	0.00810308
Adrenal	ENSBTAG00000005365	OVCH1	5	80507658	80567100	2.27405	4.22894e-06
Adrenal	ENSBTAG00000031107	HS3ST3A1	19	32341962	32426347	2.27241	0.000132342
Adrenal	ENSBTAG00000038281	CSMD3	14	53901591	54429251	2.27116	1.54183e-05
Adrenal	ENSBTAG00000030502	BT.51104	18	56202078	56223172	2.26983	4.08904e-10
Adrenal	ENSBTAG00000003369	SYT12	29	45655689	45676864	2.26967	0.000116193
Adrenal	ENSBTAG00000031278	SNPH	13	60355542	60362412	2.26851	2.76617e-08
Adrenal	ENSBTAG00000023367		18	53954606	53955352	2.26771	8.34181e-05
Adrenal	ENSBTAG00000017451	TSPAN17	7	39472617	39481385	2.26621	8.0485e-25
Adrenal	ENSBTAG00000005222	C9ORF128	8	60400367	60409620	2.26515	0.00227742
Adrenal	ENSBTAG00000000857	GPR172B	14	1763994	1766621	2.2624	3.11157e-18
Adrenal	ENSBTAG00000043383	SNORD24	11	104312260	104312334	2.26239	0.00215547
Adrenal	ENSBTAG00000010069	EGR1	7	51438727	51442500	2.26232	3.32936e-31
Adrenal	ENSBTAG00000047948		19	649366	650023	2.25865	0.00660637
Adrenal	ENSBTAG00000046222	SNORA81	1	84255080	84255254	2.25812	0.00398553
Adrenal	ENSBTAG00000012408	RAB27A	10	55120522	55158773	2.25746	9.7467e-22
Adrenal	ENSBTAG00000001801	SYT4	24	12950391	12960186	2.25733	7.67154e-24
Adrenal	ENSBTAG00000008731	PRDX3	26	39672044	39681392	2.25727	7.67525e-30
Adrenal	ENSBTAG00000003532	BT.44985	8	55837381	55992436	2.25695	1.70069e-26
Adrenal	ENSBTAG00000015426	PDLIM4	7	23443528	23457942	2.25463	3.90218e-12
Adrenal	ENSBTAG00000034827	PDGFD	15	4501435	4788300	2.25222	1.6535e-14
Adrenal	ENSBTAG00000016766	TMEM176B	4	114199462	114207377	2.24964	3.36672e-15
Adrenal	ENSBTAG00000039065	HS6ST3	12	77945882	77946970	2.24749	3.31726e-10
Adrenal	ENSBTAG00000043738	7SK	15	43689413	43689680	2.24654	0.00865072
Adrenal	ENSBTAG00000024691	OR6C1	5	59169749	59170684	2.24599	0.00849567
Adrenal	ENSBTAG00000016834	LHFPL5	23	9733331	9739310	2.24424	0.00110206
Adrenal	ENSBTAG00000040605	FOXL1	18	12433768	12434808	2.24128	0.00561105
Adrenal	ENSBTAG00000043020	U6	23	39248790	39248896	2.23948	0.00280241
Adrenal	ENSBTAG00000030199		5	114099572	114100123	2.23914	0.00710566
Adrenal	ENSBTAG00000002744	MUSK	8	101881883	101976250	2.23886	2.26792e-10
Adrenal	ENSBTAG00000020102	EPHA8	2	130830285	130858979	2.23798	0.00125593
Adrenal	ENSBTAG00000017861	BRSK2	29	51057469	51115452	2.23661	1.39222e-05
Adrenal	ENSBTAG00000016147	CETN4	17	35347484	35351627	2.23594	4.02665e-17
Adrenal	ENSBTAG00000021127	GNA14	8	53686442	53949026	2.2359	1.38803e-11
Adrenal	ENSBTAG00000043287	SNORD56	4	68943157	68943227	2.23501	0.00960055
Adrenal	ENSBTAG00000016800	SEMA6D	10	62863669	62920660	2.23472	1.10239e-20
Adrenal	ENSBTAG00000042858	SNORA79	2	18513103	18513245	2.2342	0.00215622
Adrenal	ENSBTAG00000001163	H2AFY2	28	26451331	26504095	2.23419	4.46145e-12
Adrenal	ENSBTAG00000003382	RIMS4	13	73877750	73897570	2.23271	0.000209157
Adrenal	ENSBTAG00000038512	LIPI	1	22474171	22497927	2.23118	0.00142742
Adrenal	ENSBTAG00000022142	SCGB1C1	11	107148108	107149594	2.23081	0.00757131
Adrenal	ENSBTAG00000002505	GPR3	2	126478728	126479720	2.22817	0.00217767
Adrenal	ENSBTAG00000011585	BT.60953	22	51080758	51085659	2.22782	1.47482e-15
Adrenal	ENSBTAG00000048263	LRRC56	29	51078395	51091214	2.2278	0.000175239
Adrenal	ENSBTAG00000019623	GRID1	28	40732502	40966186	2.22728	7.91667e-08
Adrenal	ENSBTAG00000014832	TMEFF2	2	80997737	81275827	2.22717	6.30838e-08
Adrenal	ENSBTAG00000045610	CACNA1I	5	111524747	111610218	2.22705	0.000155015
Adrenal	ENSBTAG00000008100	GOLGA7B	26	18858709	18871716	2.22683	1.54027e-08
Adrenal	ENSBTAG00000011720	HSD17B6	5	57004646	57026537	2.22556	2.93539e-08
Adrenal	ENSBTAG00000013283	PRR19	18	51304730	51307867	2.22046	1.07736e-09
Adrenal	ENSBTAG00000045941	C7H5orf30	7	104690242	104705356	2.22038	2.21611e-19
Adrenal	ENSBTAG00000022032	CHCHD10	17	73206771	73208629	2.22017	7.78176e-21
Adrenal	ENSBTAG00000030885	SSC5D	18	62447620	62471100	2.21546	6.75837e-07
Adrenal	ENSBTAG00000004266	DDX25	29	29630843	29650644	2.21518	1.32266e-07
Adrenal	ENSBTAG00000004075	IDI1	13	46682710	46685834	2.21501	1.19227e-23
Adrenal	ENSBTAG00000016677	C1QL3	13	31280684	31287466	2.21249	1.76578e-07
Adrenal	ENSBTAG00000014100	BAIAP3	25	1054501	1066815	2.21191	3.61852e-08
Adrenal	ENSBTAG00000030014	bta-mir-628	10	55017684	55017778	2.21041	0.00467222
Adrenal	ENSBTAG00000015792	C12ORF63	5	61229515	61336214	2.20893	8.5251e-15
Adrenal	ENSBTAG00000031757	H2B	23	31460914	31461294	2.20665	0.00549328
Adrenal	ENSBTAG00000020223	CASQ1	3	9591852	9601502	2.20631	8.80748e-14
Adrenal	ENSBTAG00000046148	C17ORF97	19	22856388	22859271	2.20609	0.00283282
Adrenal	ENSBTAG00000004739	SLC18A2	26	37895810	37936012	2.20566	5.69535e-20
Adrenal	ENSBTAG00000047064		10	22018182	22018744	2.20529	0.00177516
Adrenal	ENSBTAG00000002488	BT.36084	29	26506380	26539353	2.20342	7.92816e-05
Adrenal	ENSBTAG00000024407		3	19259499	19260488	2.20293	3.44052e-06
Adrenal	ENSBTAG00000012788	COX6A1	17	64995248	64997121	2.19964	3.23215e-28
Adrenal	ENSBTAG00000010344	BT.40559	2	118886691	118909613	2.19949	3.57333e-08
Adrenal	ENSBTAG00000048076	bta-mir-3432-1	21	55746781	55746877	2.19897	0.00499529
Adrenal	ENSBTAG00000015902	FP	3	66382018	66445670	2.1967	2.20693e-14
Adrenal	ENSBTAG00000042957	U6	5	71251611	71251717	2.19567	0.00789478
Adrenal	ENSBTAG00000020253	BT.34275	19	27733908	27735191	2.19534	0.000580295
Adrenal	ENSBTAG00000024291	BT.95168	4	93475459	93486895	2.19512	0.0010948
Adrenal	ENSBTAG00000000783	TGFA	11	13969792	13984394	2.19477	0.000210632
Adrenal	ENSBTAG00000008420	BT.37469	16	15798745	16267012	2.19438	3.32533e-05
Adrenal	ENSBTAG00000010107	DFNB31	8	105331888	105422354	2.19216	3.70496e-10
Adrenal	ENSBTAG00000009994	EML5	10	101368019	101527481	2.19144	1.33804e-19
Adrenal	ENSBTAG00000012608	GDAP1	14	39757054	39776010	2.18858	1.08748e-23
Adrenal	ENSBTAG00000031845	BT.43709	X	91622419	91629194	2.18678	0.000687012
Adrenal	ENSBTAG00000042388	U6atac	26	9384930	9385047	2.18585	0.00233875
Adrenal	ENSBTAG00000008499	TROAP	5	30658595	30665306	2.18546	9.59659e-08
Adrenal	ENSBTAG00000014297	MOV10	3	30776860	30804255	2.18538	2.63158e-22
Adrenal	ENSBTAG00000022019		17	74095456	74098680	2.18403	0.00819532
Adrenal	ENSBTAG00000010129	SLITRK5	12	62666724	62669717	2.18273	8.91868e-08
Adrenal	ENSBTAG00000018464	ZDHHC14	9	95439713	95744856	2.18254	3.54301e-19
Adrenal	ENSBTAG00000018753	TMEM163	2	62843283	63111812	2.18244	4.79902e-10
Adrenal	ENSBTAG00000025792	ARID3C	8	77332261	77338917	2.18222	0.00265917
Adrenal	ENSBTAG00000010151	CA5A	18	13389828	13412237	2.18123	3.91428e-08
Adrenal	ENSBTAG00000038421	NPY5R	6	2385668	2396509	2.18119	1.65993e-05
Adrenal	ENSBTAG00000013187	DLG5	28	33719674	33842951	2.18059	2.47429e-26
Adrenal	ENSBTAG00000046129	RAB34	19	20698684	20702070	2.18047	1.09114e-16
Adrenal	ENSBTAG00000006882	IQGAP3	3	14306401	14346150	2.17957	1.1601e-06
Adrenal	ENSBTAG00000031776	H2B	23	31539669	31540049	2.17939	0.00533059
Adrenal	ENSBTAG00000046678		X	82642268	82642870	2.17496	0.00102014
Adrenal	ENSBTAG00000018645	DLX5	4	14291967	14296237	2.17484	0.000461495
Adrenal	ENSBTAG00000037965	ZSCAN23	1	95203732	95206770	2.17466	1.07936e-06
Adrenal	ENSBTAG00000042953	SNORD113	21	67531087	67531158	2.17432	0.00767094
Adrenal	ENSBTAG00000007654	CHST7	X	90149333	90230185	2.17178	3.26228e-11
Adrenal	ENSBTAG00000024560	MGC151592	16	30304540	30359147	2.16701	5.64196e-05
Adrenal	ENSBTAG00000000333	ARHGAP20	15	20909251	21004834	2.16515	4.69566e-08
Adrenal	ENSBTAG00000021699	RORB	8	50875138	51079319	2.16486	0.000599325
Adrenal	ENSBTAG00000024957	SNCA	6	36285494	36432426	2.16283	2.44389e-13
Adrenal	ENSBTAG00000045905	PCDH15	26	5017714	5578654	2.16267	0.000114495
Adrenal	ENSBTAG00000005363	GGN	18	48458630	48461577	2.16256	0.00406811
Adrenal	ENSBTAG00000001151	BT.56047	18	46754202	46764958	2.15939	1.27671e-19
Adrenal	ENSBTAG00000042753	SNORA62	21	42296836	42296984	2.15919	0.00509334
Adrenal	ENSBTAG00000021960	GPX8	20	23975640	23980445	2.15911	1.24739e-18
Adrenal	ENSBTAG00000003958	TMEM220	19	30304818	30322098	2.15672	1.4275e-21
Adrenal	ENSBTAG00000048053	SLBP2	7	51344517	51348748	2.15525	0.00841277
Adrenal	ENSBTAG00000039355	BT.46202	7	44773998	44778671	2.15432	0.000718226
Adrenal	ENSBTAG00000004921	FAM47E	6	92919933	92950104	2.15398	1.25681e-06
Adrenal	ENSBTAG00000025140	DOC2B	19	23044440	23067069	2.15233	2.60894e-09
Adrenal	ENSBTAG00000046548	SIAT7B	11	98585641	98594798	2.15231	1.89247e-19
Adrenal	ENSBTAG00000005658	BT.70166	1	83507399	83539930	2.15075	1.58566e-15
Adrenal	ENSBTAG00000039886	BT.32293	7	40445995	40448313	2.15013	3.74772e-09
Adrenal	ENSBTAG00000036946	U1	1	72885069	72885214	2.14988	0.00925201
Adrenal	ENSBTAG00000043192	SNORA50	18	26421775	26421910	2.14926	0.00108973
Adrenal	ENSBTAG00000043638	7SK	4	102417947	102418311	2.14812	0.0027044
Adrenal	ENSBTAG00000034222	CAB39L	12	19016368	19079171	2.14671	4.01718e-22
Adrenal	ENSBTAG00000003196	PAPSS2	26	9365644	9402403	2.14573	6.27689e-21
Adrenal	ENSBTAG00000031866		4	93379463	93382232	2.14475	0.00372572
Adrenal	ENSBTAG00000043119	SNORA40	2	104584183	104584303	2.14468	0.00649193
Adrenal	ENSBTAG00000023920	GPR158	13	26229727	26526726	2.14447	8.48104e-05
Adrenal	ENSBTAG00000046963		7	41276395	41277330	2.14202	0.00823425
Adrenal	ENSBTAG00000042880	SNORA42	2	106981631	106981767	2.14151	0.00610687
Adrenal	ENSBTAG00000006035	PPP1R1B	19	40655222	40663767	2.14053	5.6443e-16
Adrenal	ENSBTAG00000003771	C1QL2	2	71283904	71285350	2.13871	0.00313301
Adrenal	ENSBTAG00000038327		10	65655784	65657656	2.13586	5.66542e-06
Adrenal	ENSBTAG00000027577	C15H11orf91	15	65131004	65132948	2.13467	0.00266013
Adrenal	ENSBTAG00000019152	NYAP2	2	114336116	114595813	2.13331	0.00392617
Adrenal	ENSBTAG00000012210	BT.24055	8	112239889	112336418	2.13305	2.05124e-07
Adrenal	ENSBTAG00000029765	bta-mir-29b-2	16	77478033	77478113	2.13238	2.21381e-06
Adrenal	ENSBTAG00000011723	GRIK5	18	51520760	51578983	2.13039	6.60902e-10
Adrenal	ENSBTAG00000018147	NXPH2	2	58582461	58712391	2.12881	1.61462e-17
Adrenal	ENSBTAG00000008467	HENMT1	3	34819367	34826371	2.12629	1.74492e-09
Adrenal	ENSBTAG00000000597	TMPRSS15	1	18058709	18207251	2.12401	0.00104998
Adrenal	ENSBTAG00000013356	CATHL1	22	52148151	52149577	2.12251	3.11449e-08
Adrenal	ENSBTAG00000011838	FAM113B	5	33189704	33339728	2.12037	3.02802e-10
Adrenal	ENSBTAG00000001082	SH2D5	2	132522953	132529468	2.11989	0.00323669
Adrenal	ENSBTAG00000029927	bta-mir-10b	2	20797606	20797704	2.11981	0.000452261
Adrenal	ENSBTAG00000011896		22	58380248	58424725	2.11673	3.33078e-09
Adrenal	ENSBTAG00000019732	GLRA3	8	6818691	6913336	2.11436	0.00783068
Adrenal	ENSBTAG00000010670	VSIG8	3	9942947	9950485	2.11371	1.65944e-10
Adrenal	ENSBTAG00000008940	NPTX1	19	52679104	52685498	2.11015	2.60256e-10
Adrenal	ENSBTAG00000010389	STBD1	6	92967767	92971371	2.10949	1.40914e-16
Adrenal	ENSBTAG00000007680	THSD7A	4	19450656	19727595	2.10908	1.82333e-10
Adrenal	ENSBTAG00000026748	GULO	8	75984696	76010699	2.10874	1.15801e-10
Adrenal	ENSBTAG00000000169	ASZ1	4	51294535	51370344	2.1087	4.79004e-06
Adrenal	ENSBTAG00000020992	RHBDL3	19	18160728	18192076	2.10845	8.15785e-05
Adrenal	ENSBTAG00000029925	bta-mir-125b-1	15	33298815	33298902	2.107	0.00284592
Adrenal	ENSBTAG00000042376	SNORA65	20	31587917	31588045	2.10476	0.00515544
Adrenal	ENSBTAG00000011914		15	40235178	40236713	2.10352	2.499e-05
Adrenal	ENSBTAG00000042283	snoU2_19	7	19774956	19775035	2.10173	0.00869489
Adrenal	ENSBTAG00000040386	BT.29722	X	1026179	1027267	2.10156	3.99878e-10
Adrenal	ENSBTAG00000001838	LRRC36	18	35056134	35117221	2.1007	3.88275e-06
Adrenal	ENSBTAG00000021934	RETSAT	11	49475071	49489800	2.10037	5.22862e-26
Adrenal	ENSBTAG00000038945	PADI6	2	135812788	135832714	2.09867	0.00401419
Adrenal	ENSBTAG00000004832	BT.105308	5	42075175	42147586	2.09644	5.42553e-16
Adrenal	ENSBTAG00000043237	SNORA11	X	95552022	95552148	2.09544	4.90498e-05
Adrenal	ENSBTAG00000019426	RNF175	17	3880448	3946699	2.09523	0.000142934
Adrenal	ENSBTAG00000007492	BT.52241	11	104474620	104505740	2.09391	1.23847e-11
Adrenal	ENSBTAG00000031115		22	57789251	57823760	2.08931	0.0020131
Adrenal	ENSBTAG00000024552	SHH	4	118265405	118274566	2.08887	0.00254915
Adrenal	ENSBTAG00000039803	MYO7B	2	4819957	4901074	2.08863	3.29493e-07
Adrenal	ENSBTAG00000011581	BSN	22	51104195	51175293	2.08823	4.49335e-09
Adrenal	ENSBTAG00000030016	bta-mir-656	21	67604689	67604767	2.08646	0.00638564
Adrenal	ENSBTAG00000045308	SNORD116	21	2141302	2141395	2.08526	0.00109047
Adrenal	ENSBTAG00000020184	AQP8	25	23069274	23079432	2.08393	1.57217e-09
Adrenal	ENSBTAG00000047038		3	107513772	107515427	2.08321	0.00701386
Adrenal	ENSBTAG00000010801	CMBL	20	63065548	63090743	2.08225	7.83379e-27
Adrenal	ENSBTAG00000042498	SNORA2	8	59427078	59427213	2.08154	0.00775686
Adrenal	ENSBTAG00000019454	ANGEL1	10	89053688	89074011	2.08009	1.63853e-15
Adrenal	ENSBTAG00000009587	NRG3	28	38301492	38351092	2.07999	0.00103337
Adrenal	ENSBTAG00000032007	LRP11	9	88115145	88183314	2.0795	1.87487e-18
Adrenal	ENSBTAG00000020704	RAMP3	4	77171037	77193849	2.07556	2.19218e-20
Adrenal	ENSBTAG00000043957	C8ORF42	1	148301330	148303092	2.07498	6.72549e-08
Adrenal	ENSBTAG00000046703	NPW	25	1571169	1571725	2.07349	0.00944797
Adrenal	ENSBTAG00000046733		9	102132404	102133397	2.07197	0.00833369
Adrenal	ENSBTAG00000043296	U6	2	86422361	86422462	2.07089	3.26214e-05
Adrenal	ENSBTAG00000030792		10	74517549	74530270	2.07057	3.45528e-20
Adrenal	ENSBTAG00000005630	BT.41977	23	27356320	27365002	2.07051	1.81933e-08
Adrenal	ENSBTAG00000015276	SLC26A11	19	53023436	53041077	2.06948	2.69608e-24
Adrenal	ENSBTAG00000009545	BT.48801	X	131866408	131954986	2.06774	4.53548e-10
Adrenal	ENSBTAG00000010245	SPRY3	X	38260924	38261790	2.06745	1.69664e-05
Adrenal	ENSBTAG00000013347	DMPK	18	53760689	53769611	2.06723	1.32502e-16
Adrenal	ENSBTAG00000021827	TCF21	9	73063429	73066402	2.06711	1.25414e-06
Adrenal	ENSBTAG00000024548		16	37865243	37865936	2.06701	0.00478504
Adrenal	ENSBTAG00000012312	ROR1	3	81672081	81712977	2.06684	4.15116e-11
Adrenal	ENSBTAG00000004766	BT.37161	18	1870817	1875884	2.06576	1.23925e-09
Adrenal	ENSBTAG00000032183	NELL2	5	35657329	36042694	2.06536	8.32239e-13
Adrenal	ENSBTAG00000000623	CPEB1	21	23309725	23333820	2.06461	2.66627e-08
Adrenal	ENSBTAG00000031335	BRE	11	71403125	71826561	2.06379	1.09364e-28
Adrenal	ENSBTAG00000037616	KCNJ6	1	151610045	151610971	2.06363	0.00252003
Adrenal	ENSBTAG00000006894	BT.23126	19	19758764	19956549	2.06222	7.01464e-08
Adrenal	ENSBTAG00000038125		18	58791962	58792300	2.06082	0.00286906
Adrenal	ENSBTAG00000020569	CACNA2D1	4	38712468	38856748	2.05798	1.53932e-16
Adrenal	ENSBTAG00000031430	CD83	23	42335199	42354922	2.05669	5.0031e-18
Adrenal	ENSBTAG00000025755	C14ORF164	10	21466337	21494696	2.05603	0.000909365
Adrenal	ENSBTAG00000004710	BT.41992	19	14287673	14349579	2.05131	9.84741e-11
Adrenal	ENSBTAG00000014197	ATA3	5	33619909	33654583	2.0513	7.83192e-11
Adrenal	ENSBTAG00000003781	BT.26255	3	103247671	103261435	2.05026	0.00333712
Adrenal	ENSBTAG00000004059	SOAT1	16	62068139	62128359	2.04933	1.0457e-20
Adrenal	ENSBTAG00000034220	CDKN2A	8	22147414	22151549	2.04837	0.00472539
Adrenal	ENSBTAG00000011171	PIEZO2	24	42638533	42753016	2.04576	4.49269e-08
Adrenal	ENSBTAG00000009337	PNMAL1	18	54079702	54083589	2.04553	5.32778e-10
Adrenal	ENSBTAG00000016152	DAB2	20	35018908	35079162	2.04538	6.34776e-22
Adrenal	ENSBTAG00000009830	BT.20038	15	53907206	53922643	2.04528	1.08688e-15
Adrenal	ENSBTAG00000005999	FSD1	7	20979098	20990894	2.04484	1.78657e-05
Adrenal	ENSBTAG00000046104	BT.30969	1	107212961	107213956	2.04471	5.33038e-09
Adrenal	ENSBTAG00000000749	IFLTD1	5	84856328	84891414	2.04424	0.00880279
Adrenal	ENSBTAG00000009191	BT.63339	27	20419472	20636849	2.04346	1.92898e-23
Adrenal	ENSBTAG00000017767	GPR173	X	95933520	95953706	2.04214	8.69387e-09
Adrenal	ENSBTAG00000044573	U6	11	32132045	32132141	2.04028	0.006458
Adrenal	ENSBTAG00000045641	SNORD42	19	20704465	20704531	2.03966	0.00434921
Adrenal	ENSBTAG00000045835	HOXB5	19	38534840	38536253	2.03963	0.00157196
Adrenal	ENSBTAG00000017338	MGC134066	8	59587076	59592580	2.03956	0.00218619
Adrenal	ENSBTAG00000045581		18	60703686	60969254	2.03839	7.11969e-10
Adrenal	ENSBTAG00000011334	NADKD1	20	38026746	38070013	2.03212	2.67549e-23
Adrenal	ENSBTAG00000002289	NLRP14	15	46301834	46339682	2.02975	0.00945742
Adrenal	ENSBTAG00000023146	ADAM32	27	33900715	34069888	2.02863	0.000108603
Adrenal	ENSBTAG00000022783	BT.37690	18	29542418	29847569	2.02848	2.2258e-21
Adrenal	ENSBTAG00000002522	SYT5	18	62700854	62707444	2.02784	2.62069e-08
Adrenal	ENSBTAG00000012244	TUBA1B	5	30864529	30868119	2.02757	3.18823e-26
Adrenal	ENSBTAG00000047062	LRP3	18	43834325	43846316	2.02683	2.3139e-09
Adrenal	ENSBTAG00000009786	SCIN	4	20153135	20233615	2.02583	8.96879e-21
Adrenal	ENSBTAG00000004148	MATN4	13	74337277	74339570	2.0246	0.00430131
Adrenal	ENSBTAG00000009477	PIR	X	135257227	135366022	2.02415	1.9547e-22
Adrenal	ENSBTAG00000012387	PAM	7	104321898	104501791	2.0228	1.84996e-26
Adrenal	ENSBTAG00000012625		2	96254083	96254476	2.02126	0.00667261
Adrenal	ENSBTAG00000038321	BT.28410	18	51216019	51227395	2.01824	5.33625e-12
Adrenal	ENSBTAG00000012311	CACNG5	19	63621226	63627088	2.01769	1.56504e-11
Adrenal	ENSBTAG00000012900	TMEM229B	10	79690916	79713922	2.01606	1.92677e-13
Adrenal	ENSBTAG00000008250	SPRY4	7	55222501	55234079	2.01484	7.76424e-12
Adrenal	ENSBTAG00000005501	COBLL1	2	31630686	31682792	2.01429	1.97094e-19
Adrenal	ENSBTAG00000021739	NPPB	16	42700409	42701796	2.01408	0.00644488
Adrenal	ENSBTAG00000001343	DEPDC1	3	77093222	77113283	2.01388	1.01107e-05
Adrenal	ENSBTAG00000021069	PBK	8	10819983	10852941	2.01036	4.51014e-09
Adrenal	ENSBTAG00000040398	BT.31332	6	73368358	73396166	2.00841	2.15675e-10
Adrenal	ENSBTAG00000006868	OTUD7A	21	30667805	30753716	2.00826	0.00105253
Adrenal	ENSBTAG00000017832	PDK3	X	125848355	125930675	2.00767	2.25832e-27
Adrenal	ENSBTAG00000032481	DAPL1	2	37593290	37620037	2.00743	6.24243e-06
Adrenal	ENSBTAG00000010198	ATF7IP2	25	9238387	9290512	2.00696	8.527e-05
Adrenal	ENSBTAG00000002888	TMTC2	5	12460330	12563124	2.00658	1.43744e-17
Adrenal	ENSBTAG00000003684	LRFN5	21	51772760	52095083	2.00596	0.000179872
Adrenal	ENSBTAG00000015843	SLC6A3	20	71182950	71208407	2.00585	0.00687593
Adrenal	ENSBTAG00000005198	FGF1	7	55508007	55601836	2.004	8.33852e-09
Adrenal	ENSBTAG00000018300	TNFRSF19	12	34673864	34757696	2.00349	6.66871e-10
Adrenal	ENSBTAG00000010579	BT.19318	2	98416824	98456944	1.99963	2.38996e-17
Adrenal	ENSBTAG00000047468	FAM78B	3	2867606	2868345	1.99815	0.000632272
Adrenal	ENSBTAG00000012781	TP53BP2	16	27842000	27882005	1.99804	5.27911e-29
Adrenal	ENSBTAG00000019777	CDCA3	5	103961032	103963273	1.99776	2.16858e-05
Adrenal	ENSBTAG00000023730	TUBB3	18	14761260	14769914	1.99714	2.04712e-07
Adrenal	ENSBTAG00000040000	BT.62233	18	2866949	2870945	1.99659	0.00122999
Adrenal	ENSBTAG00000000301		2	111598716	111600550	1.99624	0.00476078
Adrenal	ENSBTAG00000039195	NHS	X	132997980	133058879	1.99591	1.70576e-11
Adrenal	ENSBTAG00000011139	BCHE	1	102337857	102409795	1.99484	6.51824e-11
Adrenal	ENSBTAG00000006026	NGFRAP1	X	57269280	57270782	1.99271	2.3917e-16
Adrenal	ENSBTAG00000003762	GNB5	10	58291303	58324001	1.98953	3.71043e-18
Adrenal	ENSBTAG00000040496	BT.26994	14	38021172	38454345	1.98914	0.00245652
Adrenal	ENSBTAG00000046989	MANEAL	3	108702468	108708401	1.98786	1.14628e-06
Adrenal	ENSBTAG00000014229	SYT17	25	16821399	16908660	1.9856	6.1491e-08
Adrenal	ENSBTAG00000010952	BT.106282	10	48071764	48072825	1.98436	0.00239059
Adrenal	ENSBTAG00000021187	ID2	11	88584862	88587166	1.98417	4.26299e-26
Adrenal	ENSBTAG00000008944	CRB1	16	78094758	78320235	1.98342	4.91404e-06
Adrenal	ENSBTAG00000010077	FANCD2	22	16783190	16832321	1.98296	1.0414e-11
Adrenal	ENSBTAG00000007635	PLCL1	2	86718341	87086748	1.9829	7.42581e-21
Adrenal	ENSBTAG00000021815	STARD13	12	27866074	28033238	1.98243	3.21805e-26
Adrenal	ENSBTAG00000043795	SNORD31	13	47172817	47172885	1.98142	0.00697434
Adrenal	ENSBTAG00000016465	BT.65963	29	48930324	48950644	1.98088	4.21488e-18
Adrenal	ENSBTAG00000038215	CLCA2	3	57750913	57792193	1.97998	4.05487e-05
Adrenal	ENSBTAG00000042357	SNORD21	3	50790727	50790822	1.97977	0.0055062
Adrenal	ENSBTAG00000031238	BT.51827	16	65424572	65468470	1.97712	0.000104907
Adrenal	ENSBTAG00000011735		9	29748716	29749078	1.97505	0.00111891
Adrenal	ENSBTAG00000005244	RASL11A	12	32842604	32844825	1.97421	4.60643e-09
Adrenal	ENSBTAG00000011533	MGC157263	18	14321863	14326425	1.97319	5.7376e-05
Adrenal	ENSBTAG00000021048	bta-mir-6518	15	42911044	42913326	1.97288	1.67478e-17
Adrenal	ENSBTAG00000047926	OVCA2	19	23644915	23646308	1.97264	0.00302343
Adrenal	ENSBTAG00000025391	H4	23	31600423	31607791	1.97209	0.000245429
Adrenal	ENSBTAG00000000601	COL11A2	23	7290455	7318840	1.97165	7.20457e-09
Adrenal	ENSBTAG00000046431	TNFRSF10A	8	71181973	71184938	1.97098	0.00384655
Adrenal	ENSBTAG00000046068		9	29703282	29703781	1.96905	0.00838283
Adrenal	ENSBTAG00000042365	SNORD113	21	67532232	67532303	1.96697	0.00753293
Adrenal	ENSBTAG00000022886	RYR2	28	9965916	10567332	1.96677	7.22522e-21
Adrenal	ENSBTAG00000014397	BT.87808	X	23751993	23753633	1.96172	0.000886691
Adrenal	ENSBTAG00000047990		8	103937376	103943464	1.96093	0.000289892
Adrenal	ENSBTAG00000018549	SPAG16	2	101882145	101924558	1.95873	0.000505262
Adrenal	ENSBTAG00000023986		3	103893619	103899030	1.95861	0.000125789
Adrenal	ENSBTAG00000002691	ELMOD1	15	17375527	17461023	1.95756	1.42861e-07
Adrenal	ENSBTAG00000009331	CPAMD8	7	5995888	6095676	1.95406	3.82208e-05
Adrenal	ENSBTAG00000018224	GLP1R	23	12913192	12940627	1.95398	0.00140519
Adrenal	ENSBTAG00000011888	CCDC24	3	102655361	102659082	1.95366	2.35514e-05
Adrenal	ENSBTAG00000001568	PPIC	7	32114445	32128245	1.95271	4.96248e-20
Adrenal	ENSBTAG00000032862	DYDC2	28	35953579	35958219	1.95056	0.000100106
Adrenal	ENSBTAG00000012944	USP35	29	17893259	17949875	1.95049	4.98553e-08
Adrenal	ENSBTAG00000047992	BT.71103	19	27121211	27121973	1.95038	0.00694531
Adrenal	ENSBTAG00000045728	BT.65021	26	21141592	21148318	1.94991	1.63228e-33
Adrenal	ENSBTAG00000003025	NME6	22	52126504	52133264	1.94957	2.28652e-15
Adrenal	ENSBTAG00000009596	BT.49847	8	104363265	104377031	1.94856	1.6198e-08
Adrenal	ENSBTAG00000001447	HRH1	22	55929988	55931463	1.94766	2.0331e-08
Adrenal	ENSBTAG00000009271	PNMA1	10	85511321	85513973	1.94146	9.21944e-16
Adrenal	ENSBTAG00000014012	CLUL1	24	35900870	35926717	1.941	0.00890706
Adrenal	ENSBTAG00000019138	KIF3C	11	73451221	73487055	1.93981	2.34126e-19
Adrenal	ENSBTAG00000019287	FAM81B	7	97094359	97151941	1.93606	0.00493623
Adrenal	ENSBTAG00000004288	GSTA4	23	24963227	24977317	1.9341	1.65725e-28
Adrenal	ENSBTAG00000015129	KLK10	18	57448225	57454197	1.93041	2.54386e-05
Adrenal	ENSBTAG00000021008	ZNF219	10	26053957	26056906	1.93039	9.86277e-16
Adrenal	ENSBTAG00000020957	FZD5	2	96470387	96472144	1.9303	1.61364e-10
Adrenal	ENSBTAG00000021097	PELI3	29	45153624	45162953	1.92969	1.1267e-07
Adrenal	ENSBTAG00000011866	PCBD1	28	27226795	27231724	1.9295	4.40537e-25
Adrenal	ENSBTAG00000010175	COL8A2	3	110299484	110302198	1.92591	7.42412e-05
Adrenal	ENSBTAG00000009998	GALNTL1	10	81396104	81494769	1.92485	6.62819e-11
Adrenal	ENSBTAG00000014882	DNMT3L	1	145703698	145718149	1.92338	0.0076603
Adrenal	ENSBTAG00000001764	NCAN	7	3947069	3978183	1.92276	8.20821e-22
Adrenal	ENSBTAG00000020345	CNN3	3	48763975	48794136	1.92259	8.16261e-24
Adrenal	ENSBTAG00000016223	SCRN1	4	66785266	66851245	1.92203	1.58312e-17
Adrenal	ENSBTAG00000010338	FBXO36	2	118773130	118879538	1.9197	5.77133e-09
Adrenal	ENSBTAG00000020465	FERMT1	13	48618063	48665879	1.91947	1.30386e-16
Adrenal	ENSBTAG00000045902	EPHB2	2	130499267	130554058	1.9184	0.000339588
Adrenal	ENSBTAG00000016959	LAPTM4B	14	68668786	68730708	1.9176	3.94587e-27
Adrenal	ENSBTAG00000021190	BT.71620	24	28992666	29241119	1.91733	4.8874e-22
Adrenal	ENSBTAG00000006688	RPS6KL1	10	86553660	86569205	1.91706	1.02465e-08
Adrenal	ENSBTAG00000025809	ABHD8	7	5744757	5751713	1.91609	9.62528e-16
Adrenal	ENSBTAG00000005584		2	119050744	119051409	1.91558	0.000593284
Adrenal	ENSBTAG00000006080	MAST1	7	13793341	13818154	1.91526	6.17995e-06
Adrenal	ENSBTAG00000021101	GPR88	3	42891831	42892982	1.91381	0.00384114
Adrenal	ENSBTAG00000008384	SLC25A47	21	66877661	66882899	1.91369	3.41939e-08
Adrenal	ENSBTAG00000045970		3	117916707	117917945	1.91301	0.00679711
Adrenal	ENSBTAG00000001516	CRSP1	15	38336937	38340230	1.91245	4.23247e-07
Adrenal	ENSBTAG00000037533	BT.105154	23	27175689	27196793	1.91153	2.05503e-11
Adrenal	ENSBTAG00000039784	PRR5	5	116021730	116048708	1.91126	3.71857e-14
Adrenal	ENSBTAG00000013527	PGD	16	44043496	44058198	1.91106	1.22189e-25
Adrenal	ENSBTAG00000001571	LRRD1	4	9334914	9351034	1.91058	0.000321676
Adrenal	ENSBTAG00000001795	LONP1	7	19814902	19833230	1.91007	3.822e-19
Adrenal	ENSBTAG00000011101	EML6	11	37290106	37573238	1.90761	3.72795e-09
Adrenal	ENSBTAG00000022751	ZCWPW2	22	2807583	2978687	1.90705	5.89749e-07
Adrenal	ENSBTAG00000003650	NR4A2	2	39999717	40017015	1.90665	6.13806e-15
Adrenal	ENSBTAG00000037726	PLCD1	22	11497086	11518465	1.90376	2.86442e-17
Adrenal	ENSBTAG00000018765	SEMA5B	1	67840125	67878028	1.90328	3.51552e-06
Adrenal	ENSBTAG00000043531	SNORD18	10	13320181	13320250	1.90138	0.00639507
Adrenal	ENSBTAG00000015834	ARHGEF4	2	1609041	1792901	1.90057	5.44776e-08
Adrenal	ENSBTAG00000039194	C3H3orf22	22	61118758	61122753	1.90051	0.0037267
Adrenal	ENSBTAG00000006752	PFKFB4	22	51898015	51933996	1.89749	1.96047e-14
Adrenal	ENSBTAG00000035005		10	4842899	4843791	1.89609	0.000693136
Adrenal	ENSBTAG00000005638	CABYR	24	32898259	32915397	1.89491	9.55972e-09
Adrenal	ENSBTAG00000005681	ME1	9	23401999	23590098	1.89457	4.70169e-15
Adrenal	ENSBTAG00000017823	WDR16	19	29490007	29515510	1.89404	0.00112863
Adrenal	ENSBTAG00000002464	PLCH2	16	51607338	51633655	1.89372	4.51503e-05
Adrenal	ENSBTAG00000019512	BT.65227	X	40484795	40500923	1.89266	1.32113e-18
Adrenal	ENSBTAG00000019919	TTC40	26	51008298	51070531	1.89222	0.000128278
Adrenal	ENSBTAG00000003054	INSRR	3	14039800	14055462	1.89183	0.000126416
Adrenal	ENSBTAG00000005150	HMGB3	X	33794434	33801266	1.88846	9.90958e-07
Adrenal	ENSBTAG00000012234	RHBG	3	14493715	14507416	1.88713	3.03956e-05
Adrenal	ENSBTAG00000015251	CXORF45	X	65187598	65222812	1.8864	5.37752e-17
Adrenal	ENSBTAG00000038173	BT.88561	23	31112603	31113277	1.88568	0.00228165
Adrenal	ENSBTAG00000015052	PROX2	10	86504031	86512467	1.88489	1.62664e-07
Adrenal	ENSBTAG00000016192	MDH1B	2	95475474	95499166	1.88254	4.42804e-07
Adrenal	ENSBTAG00000030432	TTC8	10	101571088	101629775	1.88221	1.90154e-16
Adrenal	ENSBTAG00000038879	bta-mir-1307	26	24230071	24230219	1.8811	0.0087697
Adrenal	ENSBTAG00000015361	CNTFR	8	77260361	77298847	1.87803	3.57631e-09
Adrenal	ENSBTAG00000035710	ZBBX	1	100877729	101004327	1.87746	0.000783736
Adrenal	ENSBTAG00000007666	IGF2BP2	1	81992398	82161528	1.8761	4.36146e-05
Adrenal	ENSBTAG00000038650	MS4A7	15	84526491	84543454	1.87602	2.63185e-13
Adrenal	ENSBTAG00000008275	GREB1L	24	35054958	35173407	1.87599	1.16195e-15
Adrenal	ENSBTAG00000012082	BT.20111	25	2439751	2441210	1.87547	1.53003e-07
Adrenal	ENSBTAG00000014299	RHOC	3	30769966	30776469	1.87327	3.40835e-18
Adrenal	ENSBTAG00000018799	GPSM1	11	103840005	103869617	1.87015	6.3542e-10
Adrenal	ENSBTAG00000000564	NSG2	20	5656110	5727730	1.86912	1.5861e-05
Adrenal	ENSBTAG00000047798		6	64750381	64750486	1.86791	0.00318934
Adrenal	ENSBTAG00000021111	BT.92603	23	27769893	27774392	1.86635	0.00387749
Adrenal	ENSBTAG00000013098	BT.49068	19	20573954	20585714	1.8661	4.5539e-24
Adrenal	ENSBTAG00000014915	BT.70784	1	81725703	81784999	1.86427	2.73613e-15
Adrenal	ENSBTAG00000011367	LIN7A	5	10409389	10566010	1.86396	8.30912e-06
Adrenal	ENSBTAG00000040005	FXYD3	18	46033469	46039340	1.86207	2.22464e-05
Adrenal	ENSBTAG00000023734	BT.20795	18	35333982	35335939	1.86182	2.85065e-06
Adrenal	ENSBTAG00000012794	PAH	5	66950501	67040705	1.85845	3.08422e-19
Adrenal	ENSBTAG00000003625	BT.66099	4	407817	432247	1.8572	3.20929e-13
Adrenal	ENSBTAG00000015875	FOXM1	5	107386227	107397369	1.85604	0.00127167
Adrenal	ENSBTAG00000015271	BT.34596	14	76230690	76269294	1.85443	5.29984e-22
Adrenal	ENSBTAG00000021484	BT.24405	15	75693437	75843207	1.85407	3.34037e-06
Adrenal	ENSBTAG00000010866	BMPER	4	63052088	63305357	1.853	1.04437e-07
Adrenal	ENSBTAG00000007000	ENOSF1	24	35946484	35968467	1.85132	2.40488e-19
Adrenal	ENSBTAG00000020205	PDE8B	10	8417822	8523989	1.85034	4.12729e-20
Adrenal	ENSBTAG00000036287	SAMD5	9	85917825	86020619	1.84782	0.00194655
Adrenal	ENSBTAG00000016208	TGM2	13	67663138	67697607	1.84728	5.58512e-19
Adrenal	ENSBTAG00000016002	FAM169A	20	6595534	6657251	1.84668	1.33059e-07
Adrenal	ENSBTAG00000016467	SLC22A17	10	21409116	21414758	1.84632	8.96271e-13
Adrenal	ENSBTAG00000019864	BT.41192	14	2235034	2240765	1.84594	9.59541e-08
Adrenal	ENSBTAG00000008501	FOXD3	3	82580748	82582193	1.84584	0.00539833
Adrenal	ENSBTAG00000012693	BT.78082	18	7809822	7917256	1.84568	6.4133e-05
Adrenal	ENSBTAG00000036113	BT.51155	17	73799588	73847910	1.84535	8.47426e-05
Adrenal	ENSBTAG00000001128	RNF165	24	46619513	46639825	1.84345	0.00263317
Adrenal	ENSBTAG00000012995	CCDC109B	6	16870832	16966187	1.8423	1.41137e-12
Adrenal	ENSBTAG00000001793	HSD11B1L	7	19836042	19840874	1.84076	4.44965e-09
Adrenal	ENSBTAG00000021427	HOXB3	19	38573225	38576915	1.83406	7.30173e-09
Adrenal	ENSBTAG00000017243	GATA3	13	15984602	16002940	1.8334	7.30885e-10
Adrenal	ENSBTAG00000002297	CACNB4	2	44185984	44457832	1.83296	0.00032946
Adrenal	ENSBTAG00000015387	RAB40B	19	50579227	50604298	1.83271	5.69196e-29
Adrenal	ENSBTAG00000025462	GADD45B	7	22411968	22414079	1.83194	1.51919e-19
Adrenal	ENSBTAG00000015533	PTCHD2	16	43027923	43064263	1.8318	0.00412083
Adrenal	ENSBTAG00000027854	BT.24416	25	307203	309684	1.83163	0.000842274
Adrenal	ENSBTAG00000007008	MOK	21	68706703	68736526	1.83102	7.41436e-09
Adrenal	ENSBTAG00000012302	RTN4RL1	19	23559326	23560666	1.83063	5.38255e-05
Adrenal	ENSBTAG00000019779	RAB39B	X	38586279	38590528	1.83053	1.49964e-05
Adrenal	ENSBTAG00000002251	C12ORF63	5	61095656	61150517	1.83041	6.04599e-07
Adrenal	ENSBTAG00000015821	AMPD3	15	42759305	42796464	1.82972	1.07576e-12
Adrenal	ENSBTAG00000016615	ABHD6	22	43569315	43617625	1.82849	1.10898e-14
Adrenal	ENSBTAG00000040378	HIST1H2AG	23	31111555	31112327	1.82797	0.00825547
Adrenal	ENSBTAG00000010182	ACR	5	120222129	120229501	1.82725	0.0078488
Adrenal	ENSBTAG00000010660	CACNA1C	5	109152548	109417890	1.82531	5.97614e-13
Adrenal	ENSBTAG00000025078	FAM211A	19	33778487	33811728	1.82517	1.96146e-05
Adrenal	ENSBTAG00000000071	PMP2	14	46801775	46806914	1.82322	0.00101687
Adrenal	ENSBTAG00000024904	KIAA1683	7	4875678	4904688	1.82242	7.47511e-06
Adrenal	ENSBTAG00000012237	BT.103111	4	77881913	77891706	1.82187	7.13556e-13
Adrenal	ENSBTAG00000013096	UNC119	19	20567270	20572913	1.82078	6.67461e-18
Adrenal	ENSBTAG00000001207	SERPINB8	24	12694119	12716024	1.81546	1.04306e-11
Adrenal	ENSBTAG00000017672	HAS1	18	58028567	58036098	1.81462	0.00312887
Adrenal	ENSBTAG00000013173	2003-09-01	5	113489031	113508640	1.81424	5.60397e-07
Adrenal	ENSBTAG00000030285	BT.57890	5	108814604	108857086	1.80998	1.97454e-13
Adrenal	ENSBTAG00000045504	RPS4XP21	9	42351250	42352038	1.80961	0.000339634
Adrenal	ENSBTAG00000031767		23	31517216	31517625	1.80565	0.00883179
Adrenal	ENSBTAG00000005848	PRTG	10	54764673	54838020	1.80426	0.00150561
Adrenal	ENSBTAG00000021807	TAC3	5	56744605	56748242	1.80406	6.11658e-13
Adrenal	ENSBTAG00000040132	MUM1L1	X	53703694	53705778	1.80382	1.50927e-07
Adrenal	ENSBTAG00000033225	CNTN4	22	23357992	23571208	1.80305	3.10338e-07
Adrenal	ENSBTAG00000008629	MTFR1	14	31735268	31794502	1.80207	3.52506e-23
Adrenal	ENSBTAG00000020264	C1ORF114	16	37875178	37890412	1.80158	1.68255e-05
Adrenal	ENSBTAG00000015789	BCAN	3	14223569	14241533	1.8013	0.00334776
Adrenal	ENSBTAG00000043196	snoU6-53	10	25821328	25821436	1.80038	0.00968593
Adrenal	ENSBTAG00000021426	BT.39045	21	34242439	34247229	1.80022	3.41273e-12
Adrenal	ENSBTAG00000006194	BT.17885	29	44673879	44679325	1.79823	0.0020158
Adrenal	ENSBTAG00000013579	TMEM66	27	25391027	25416076	1.79807	2.44583e-26
Adrenal	ENSBTAG00000004150	GGFBPP5	27	27624065	27853566	1.79682	2.03319e-06
Adrenal	ENSBTAG00000008538	DNAI1	8	77165420	77234158	1.79426	0.00351375
Adrenal	ENSBTAG00000005108	SLIT2	6	41236589	41640789	1.7924	1.79795e-15
Adrenal	ENSBTAG00000019368	IGFBP7	6	74071067	74150456	1.79232	2.6957e-21
Adrenal	ENSBTAG00000038318	FAM123C	2	1404184	1406607	1.79065	0.00325515
Adrenal	ENSBTAG00000017948	SPIN4	X	102213442	102214191	1.79022	0.00442948
Adrenal	ENSBTAG00000007823	BT.88019	14	9262251	9508938	1.78793	1.99697e-05
Adrenal	ENSBTAG00000021359	BT.106074	23	15033473	15070901	1.78768	1.17458e-06
Adrenal	ENSBTAG00000018506		5	58013470	58014035	1.78736	0.00200367
Adrenal	ENSBTAG00000010836	PRRT3	22	16857729	16863951	1.78699	0.000177494
Adrenal	ENSBTAG00000044078	TESC	17	60296575	60331722	1.78673	7.09084e-09
Adrenal	ENSBTAG00000026461	CACNA1H	25	959758	984950	1.78648	1.86453e-12
Adrenal	ENSBTAG00000048081	TOMM20	3	51861589	51863982	1.7835	1.40855e-06
Adrenal	ENSBTAG00000013301	GGT7	13	64737634	64791116	1.78208	1.0296e-09
Adrenal	ENSBTAG00000017717	BT.51837	14	80076505	80281851	1.78191	0.000158283
Adrenal	ENSBTAG00000007309	ST6GALNAC5	3	67863093	68073051	1.77903	1.41885e-14
Adrenal	ENSBTAG00000018007	NR2F2	21	10793104	10806663	1.7788	4.60825e-15
Adrenal	ENSBTAG00000032831	MRPL33	14	42647473	42647670	1.77866	1.51995e-08
Adrenal	ENSBTAG00000003525	STXBP1	11	98325785	98395251	1.77781	7.29593e-15
Adrenal	ENSBTAG00000025226	IGIP	7	52997527	52998020	1.77614	1.41254e-12
Adrenal	ENSBTAG00000019683	LYPD6B	2	47068951	47099371	1.77604	0.000897076
Adrenal	ENSBTAG00000017113	ANKRD33	5	28129660	28132288	1.77409	0.00246953
Adrenal	ENSBTAG00000012432	FDFT1	8	7427461	7453906	1.77271	1.63591e-25
Adrenal	ENSBTAG00000039163	HIST1H1D	23	31490462	31494121	1.77031	1.62007e-14
Adrenal	ENSBTAG00000012441	SMAD7	24	49071140	49098714	1.76891	7.35737e-10
Adrenal	ENSBTAG00000016413	DUSP26	27	28963365	28969954	1.76852	3.32041e-09
Adrenal	ENSBTAG00000013469	SRCIN1	19	39793401	39852765	1.76373	2.09986e-05
Adrenal	ENSBTAG00000008827	SPOCK2	28	28304694	28329730	1.7635	1.10691e-22
Adrenal	ENSBTAG00000021059	BT.103569	X	50951671	50973156	1.76152	0.00247679
Adrenal	ENSBTAG00000018394	BT.35781	18	8594078	8606724	1.76115	6.51076e-07
Adrenal	ENSBTAG00000012164	CP	1	119896120	119939362	1.76013	3.68206e-12
Adrenal	ENSBTAG00000013810	GABBR2	8	63840064	64089259	1.75888	1.16561e-08
Adrenal	ENSBTAG00000019960	TM4SF18	1	119800140	119823457	1.75849	1.82756e-10
Adrenal	ENSBTAG00000048225	BT.87090	1	72476820	72477521	1.75739	0.00805761
Adrenal	ENSBTAG00000003474	RAB15	10	77387906	77408370	1.75602	1.12177e-08
Adrenal	ENSBTAG00000003435	FAM189A1	21	28629932	28684490	1.7559	0.00836231
Adrenal	ENSBTAG00000001932	MGC142781	11	99576794	99589668	1.75542	4.92584e-19
Adrenal	ENSBTAG00000011106	PACRG	9	99649026	100180707	1.75288	0.00208977
Adrenal	ENSBTAG00000019946	BT.36835	5	25289516	25300934	1.75222	0.00150393
Adrenal	ENSBTAG00000026139	ARMCX1	X	55368951	55370786	1.75205	1.32049e-13
Adrenal	ENSBTAG00000005043	TIMP1	X	91232235	91236073	1.75187	4.93267e-14
Adrenal	ENSBTAG00000005633	RGNEF	20	7604086	7716625	1.75003	1.69354e-15
Adrenal	ENSBTAG00000010882	BT.88457	21	68908374	68911835	1.74999	7.53504e-07
Adrenal	ENSBTAG00000016343	BT.24395	26	22422214	22440709	1.74954	9.83736e-10
Adrenal	ENSBTAG00000048077	BT.96666	X	95546166	95553642	1.74802	1.76624e-14
Adrenal	ENSBTAG00000011805	M6PRBP1	7	20503792	20524334	1.74674	1.42899e-19
Adrenal	ENSBTAG00000027386		13	61234714	61235657	1.74638	0.00072105
Adrenal	ENSBTAG00000010913	SRXN1	13	60944183	60949364	1.74589	5.69849e-12
Adrenal	ENSBTAG00000015163	TM4SF1	1	119750363	119758888	1.74572	4.50909e-19
Adrenal	ENSBTAG00000020979	NGFR	19	37725131	37744573	1.7457	4.16012e-08
Adrenal	ENSBTAG00000033254	DFNB59	2	18424773	18431102	1.74513	8.86978e-05
Adrenal	ENSBTAG00000002186	NDN	21	736183	737792	1.7449	3.87691e-14
Adrenal	ENSBTAG00000019589	C1H21ORF2	1	145801880	145813313	1.74312	3.9981e-09
Adrenal	ENSBTAG00000009704	CECR2	5	109515049	109553453	1.74252	8.44391e-07
Adrenal	ENSBTAG00000047560	C2CD4C	7	44716586	44717848	1.74157	0.00777256
Adrenal	ENSBTAG00000011987	C10H14ORF1	10	87913060	87921648	1.74118	6.02808e-11
Adrenal	ENSBTAG00000021581	FHOD3	24	20649326	21172169	1.73981	4.40609e-14
Adrenal	ENSBTAG00000018975	KCNT1	11	103392739	103438416	1.73904	1.46618e-09
Adrenal	ENSBTAG00000008954	PSMB9	23	7127079	7133608	1.73771	4.10847e-11
Adrenal	ENSBTAG00000017986	GLIS1	3	93208981	93308964	1.73747	0.00240504
Adrenal	ENSBTAG00000025554	LRRC73	23	17025858	17028655	1.73723	5.79305e-05
Adrenal	ENSBTAG00000019591	DCX	X	64755904	64861282	1.73719	0.00200088
Adrenal	ENSBTAG00000003505	DCN	5	21080013	21119087	1.73705	5.14544e-14
Adrenal	ENSBTAG00000009070	NPFFR2	6	89052210	89059348	1.73664	0.00876646
Adrenal	ENSBTAG00000038627		25	39128427	39130640	1.736	0.00843457
Adrenal	ENSBTAG00000012586	BT.89909	2	86438979	86449372	1.73564	1.07061e-22
Adrenal	ENSBTAG00000032711	HTATSF1	12	61535620	61537911	1.73533	5.64606e-16
Adrenal	ENSBTAG00000044125	TMEM56	3	48451880	48493897	1.73391	1.7816e-10
Adrenal	ENSBTAG00000001862	PPP2R2B	7	59782768	60099412	1.73323	7.69988e-11
Adrenal	ENSBTAG00000000120	BT.24733	19	29518150	29572290	1.72964	2.80344e-06
Adrenal	ENSBTAG00000005169	RGS7BP	20	14836402	14941022	1.72911	3.67041e-08
Adrenal	ENSBTAG00000006001	STAP2	7	20966851	20978542	1.72872	3.70585e-12
Adrenal	ENSBTAG00000016109	DHRS12	12	21275900	21316172	1.72761	6.33062e-16
Adrenal	ENSBTAG00000016627	WASF1	9	40520685	40591232	1.72722	2.04979e-09
Adrenal	ENSBTAG00000005965	GPR123	26	50854863	50882327	1.72492	0.00346883
Adrenal	ENSBTAG00000000109	NPTXR	5	110939444	110956819	1.72261	7.91042e-24
Adrenal	ENSBTAG00000005678	AACS	17	52974078	53027510	1.7211	5.78429e-14
Adrenal	ENSBTAG00000016507	SERHL2	5	113953266	113972169	1.72035	4.6739e-06
Adrenal	ENSBTAG00000045701	OPRL1	13	54254093	54255011	1.71932	0.0097349
Adrenal	ENSBTAG00000033173	BHLHE22	14	30966876	30967865	1.71857	0.00721675
Adrenal	ENSBTAG00000020956	MPPED2	15	61947697	62158984	1.71832	2.68001e-07
Adrenal	ENSBTAG00000014224	IGSF9B	29	33680586	33703975	1.71649	0.000597364
Adrenal	ENSBTAG00000005339	VEGFA	23	17255947	17269998	1.71635	4.49524e-22
Adrenal	ENSBTAG00000009231	NSDHL	X	35387262	35413263	1.71629	1.51996e-17
Adrenal	ENSBTAG00000021347	CWH43	6	69282673	69334640	1.71496	0.00495631
Adrenal	ENSBTAG00000005410	RGS7	16	36195998	36695079	1.7142	1.04381e-06
Adrenal	ENSBTAG00000009461	STYXL1	25	34734996	34767438	1.7141	1.22477e-06
Adrenal	ENSBTAG00000009156	CAMK2N1	2	132751703	132754808	1.71176	7.54635e-16
Adrenal	ENSBTAG00000007447	NUDT4	5	23348068	23364470	1.71029	3.67777e-20
Adrenal	ENSBTAG00000021686	MELK	8	61157469	61230549	1.71015	3.20329e-05
Adrenal	ENSBTAG00000008028	CHN1	2	21880323	22081286	1.70983	3.368e-18
Adrenal	ENSBTAG00000002827	ACAT2	9	97466405	97481898	1.70949	2.63487e-19
Adrenal	ENSBTAG00000017592	AGPAT9	6	100070895	100141603	1.70774	4.83612e-14
Adrenal	ENSBTAG00000009239	SLC16A10	9	39647514	39759908	1.70696	7.85788e-09
Adrenal	ENSBTAG00000017284	RHBDL1	25	555010	556679	1.70694	1.06975e-06
Adrenal	ENSBTAG00000048013	UGT2B11	6	85926576	85948595	1.70663	0.000392044
Adrenal	ENSBTAG00000005042	SYN1	X	91223900	91228056	1.70551	5.43745e-05
Adrenal	ENSBTAG00000003301	NCAM2	1	14791090	15026555	1.70452	5.22594e-25
Adrenal	ENSBTAG00000014923	BT.41087	18	24205242	24231176	1.70441	1.53552e-23
Adrenal	ENSBTAG00000011787	ISCU	17	66685452	66691553	1.70235	4.76843e-23
Adrenal	ENSBTAG00000004769	NEIL2	8	7462367	7472786	1.70223	4.09618e-09
Adrenal	ENSBTAG00000006280	BT.51613	19	53623087	53953037	1.70219	2.45533e-07
Adrenal	ENSBTAG00000019297	GFRA1	26	36789225	37020529	1.69916	2.38752e-10
Adrenal	ENSBTAG00000002292	SMARCA1	X	13358799	13433781	1.69873	2.74092e-16
Adrenal	ENSBTAG00000026467	MGC128071	5	120037868	120039451	1.69847	0.00209068
Adrenal	ENSBTAG00000000570	RET	28	13562993	13615888	1.69836	1.00498e-08
Adrenal	ENSBTAG00000039599	BT.46279	19	38561274	38564096	1.69675	1.17619e-05
Adrenal	ENSBTAG00000023891	RBM20	26	31465604	31678528	1.69606	4.84844e-05
Adrenal	ENSBTAG00000035018	ZCCHC12	X	3126452	3129071	1.69565	0.000491807
Adrenal	ENSBTAG00000017363	SAT1	X	126467442	126470489	1.69527	1.27838e-19
Adrenal	ENSBTAG00000027868	DLG2	29	12105147	12324134	1.69377	1.06088e-06
Adrenal	ENSBTAG00000046036		22	16535373	16536133	1.69314	0.00746245
Adrenal	ENSBTAG00000020644	BT.19508	X	17087447	17122426	1.69136	1.21958e-14
Adrenal	ENSBTAG00000017649	SCML1	X	132976590	132992889	1.69055	3.18975e-07
Adrenal	ENSBTAG00000033727	BT.48519	27	25637686	25816012	1.68978	3.02054e-17
Adrenal	ENSBTAG00000003715	ADAM21	10	82506801	82509044	1.68827	0.00318148
Adrenal	ENSBTAG00000027516	APLNR	15	81734845	81738412	1.68693	1.41682e-09
Adrenal	ENSBTAG00000007493	BT.30403	X	96027033	96028213	1.68589	0.000904278
Adrenal	ENSBTAG00000000030	RDM1	19	45846846	45857796	1.68569	2.33409e-05
Adrenal	ENSBTAG00000027841		X	147554232	147826321	1.68299	0.00448782
Adrenal	ENSBTAG00000007758	PDE10A	9	101987619	102068801	1.68199	2.57622e-05
Adrenal	ENSBTAG00000013352	BT.74366	21	47196837	47198449	1.68185	0.00976046
Adrenal	ENSBTAG00000003180	BT.58035	16	44775432	44797198	1.68118	9.24978e-08
Adrenal	ENSBTAG00000011204	NINJ1	8	85936415	85947675	1.68109	3.59555e-12
Adrenal	ENSBTAG00000008274	MUC5B	29	51371105	51461957	1.67926	0.00699413
Adrenal	ENSBTAG00000007780	CAMK1	22	16991344	17001919	1.67755	3.31203e-11
Adrenal	ENSBTAG00000012692		3	33837048	33846061	1.67755	0.00436788
Adrenal	ENSBTAG00000004277	EVC2	6	105291556	105452049	1.67662	4.47666e-09
Adrenal	ENSBTAG00000017765	GSTM1	3	33805754	33816442	1.67615	8.82975e-22
Adrenal	ENSBTAG00000021835	PRICKLE2	22	37346725	37439282	1.67611	4.5623e-07
Adrenal	ENSBTAG00000015644	EID2	18	49480065	49481558	1.67573	3.76351e-08
Adrenal	ENSBTAG00000046235	SRSF12	9	61890330	61907177	1.67467	2.85917e-07
Adrenal	ENSBTAG00000031756	H4	23	31456886	31457197	1.6727	0.00711026
Adrenal	ENSBTAG00000001036	HIBADH	4	68926598	69034386	1.67148	2.8178e-23
Adrenal	ENSBTAG00000014636	BT.36331	18	38325141	38491680	1.6693	2.05592e-14
Adrenal	ENSBTAG00000005576	CLEC11A	18	57259806	57262108	1.66819	0.000505747
Adrenal	ENSBTAG00000006795	GCSH	18	7793106	7805806	1.66792	9.1478e-18
Adrenal	ENSBTAG00000018031	PODXL2	22	60507746	60556978	1.66788	0.000123946
Adrenal	ENSBTAG00000005475	BT.40997	4	107804452	107821622	1.66734	2.80415e-06
Adrenal	ENSBTAG00000014092	CELF6	10	19039468	19068075	1.66631	7.41272e-07
Adrenal	ENSBTAG00000011824	OGN	8	85453019	85468721	1.66598	4.0423e-08
Adrenal	ENSBTAG00000010742	PKD2L1	26	21056133	21108833	1.66588	0.00041111
Adrenal	ENSBTAG00000010413	TMEM169	2	104589105	104650274	1.66517	5.94835e-07
Adrenal	ENSBTAG00000003937		13	22813811	22814335	1.66412	8.49841e-05
Adrenal	ENSBTAG00000009846	MTHFD1L	9	89136756	89267192	1.66355	6.33138e-13
Adrenal	ENSBTAG00000024420	COL28A1	4	15332616	15511692	1.6631	0.00211806
Adrenal	ENSBTAG00000000281	BT.30108	17	4212634	4296899	1.66262	0.000237459
Adrenal	ENSBTAG00000015050	HCN2	7	44831440	44850882	1.66065	5.74544e-11
Adrenal	ENSBTAG00000031778	HIST1H2BI	23	31554350	31555332	1.66023	1.75375e-14
Adrenal	ENSBTAG00000005033	BT.67294	25	26498127	26503844	1.66002	0.0047821
Adrenal	ENSBTAG00000012589	HSPE1	2	86449525	86451564	1.65959	1.20315e-17
Adrenal	ENSBTAG00000019210	BT.62494	20	65505171	65653865	1.65707	4.37854e-08
Adrenal	ENSBTAG00000047129	B3GNT6	15	57234744	57235883	1.65656	0.00991636
Adrenal	ENSBTAG00000020679	CNTN1	5	39998363	40264645	1.65403	2.09833e-10
Adrenal	ENSBTAG00000044202	CNKSR2	X	128890378	129117572	1.65232	1.29391e-07
Adrenal	ENSBTAG00000004257	TAF4B	24	30850955	30957456	1.65211	5.38764e-10
Adrenal	ENSBTAG00000026242	BT.35965	14	63446266	63534092	1.64932	9.21203e-09
Adrenal	ENSBTAG00000020671	TRIM62	2	121347861	121383138	1.648	1.11016e-05
Adrenal	ENSBTAG00000030593	RFTN1	1	155176264	155184715	1.64666	1.08484e-08
Adrenal	ENSBTAG00000011079	MGC137708	18	57317723	57324156	1.64211	8.07821e-10
Adrenal	ENSBTAG00000025814	TMEM202	10	19143084	19158799	1.63903	0.00263543
Adrenal	ENSBTAG00000001299	BT.58547	14	30982608	31154016	1.6382	1.06261e-10
Adrenal	ENSBTAG00000014304	TMEM47	X	113924567	113949565	1.63667	2.43689e-09
Adrenal	ENSBTAG00000000124	DHH	5	30894556	30899509	1.63641	0.00335785
Adrenal	ENSBTAG00000014169	PCDH19	X	51118208	51246606	1.63418	0.000162642
Adrenal	ENSBTAG00000030483	KLK7	18	57419935	57425155	1.63341	0.00456464
Adrenal	ENSBTAG00000019369	TSPAN4	29	50560713	50570675	1.63137	1.00387e-12
Adrenal	ENSBTAG00000011579	CHRM1	29	41919874	41921707	1.63058	3.19727e-11
Adrenal	ENSBTAG00000010462	ROBO2	1	24395321	24588683	1.62946	9.14161e-14
Adrenal	ENSBTAG00000039819	BT.25326	19	22872042	23011338	1.6294	8.54465e-09
Adrenal	ENSBTAG00000010477	TTC21A	22	12480973	12515211	1.62923	4.17586e-07
Adrenal	ENSBTAG00000011813	TYR	29	6351877	6462240	1.62861	5.4556e-12
Adrenal	ENSBTAG00000003101	SALL4	13	80297262	80313158	1.62842	0.00775333
Adrenal	ENSBTAG00000011448	C10H14orf38	10	72027465	72101711	1.6268	4.55275e-07
Adrenal	ENSBTAG00000038706	MT1E	18	24112351	24114381	1.62484	1.99854e-09
Adrenal	ENSBTAG00000009832	NOBOX	4	108488052	108493401	1.62479	0.0040479
Adrenal	ENSBTAG00000019569	CD151	29	50695518	50700467	1.62379	1.54803e-13
Adrenal	ENSBTAG00000007840	HMGCR	10	6692478	6713106	1.62342	2.87159e-18
Adrenal	ENSBTAG00000002346	HSD3B7	25	27375628	27379103	1.61963	8.18743e-11
Adrenal	ENSBTAG00000014554	BT.61987	13	78766068	78772194	1.61848	2.42642e-05
Adrenal	ENSBTAG00000002451	TTC39A	3	95558170	95589486	1.61765	2.37057e-07
Adrenal	ENSBTAG00000008129	CLSTN3	5	103581388	103611327	1.61645	1.79667e-09
Adrenal	ENSBTAG00000038442	WDR87	18	47960541	47971681	1.61552	1.86555e-05
Adrenal	ENSBTAG00000004078	KCNH2	4	114325568	114357974	1.6149	8.71325e-08
Adrenal	ENSBTAG00000030317	PPP1R26	11	106462138	106465659	1.61383	4.89696e-09
Adrenal	ENSBTAG00000044022		17	67407099	67536194	1.61369	3.69291e-08
Adrenal	ENSBTAG00000042819	snoZ39	7	88650306	88650368	1.61322	0.00707211
Adrenal	ENSBTAG00000012684	CCL19	8	77394838	77396746	1.61273	1.51076e-07
Adrenal	ENSBTAG00000016335	BT.22521	26	22385932	22388123	1.6114	2.00624e-08
Adrenal	ENSBTAG00000001640	EPB41L1	13	65957398	66011672	1.61124	6.97314e-14
Adrenal	ENSBTAG00000004863	RIC3	15	44962852	45024904	1.61121	5.06284e-11
Adrenal	ENSBTAG00000005825	BT.37835	27	7557041	7603267	1.61066	0.000420592
Adrenal	ENSBTAG00000005424	KCNC1	15	35272154	35317245	1.61047	0.00103433
Adrenal	ENSBTAG00000018694	BT.104098	5	10731241	10905490	1.61032	1.24733e-13
Adrenal	ENSBTAG00000014031	BT.45021	6	59687276	59706713	1.61019	4.84783e-12
Adrenal	ENSBTAG00000020236	NECAB2	18	10316499	10350461	1.60954	5.36412e-06
Adrenal	ENSBTAG00000010178	PTPRD	8	36575709	36797407	1.60733	5.72878e-09
Adrenal	ENSBTAG00000008672	GABRD	16	51963930	51974480	1.60628	8.65387e-23
Adrenal	ENSBTAG00000030282	C7H5orf54	7	74091292	74096990	1.6054	1.18224e-15
Adrenal	ENSBTAG00000022989	BT.22149	21	14690052	14729722	1.60498	1.16401e-08
Adrenal	ENSBTAG00000012969	DKK2	6	19381413	19511148	1.60282	6.50027e-09
Adrenal	ENSBTAG00000021246	BT.88689	26	23728581	23741299	1.60126	3.54888e-14
Adrenal	ENSBTAG00000011562	STK32C	26	51537509	51609090	1.60116	6.5352e-05
Adrenal	ENSBTAG00000010813		14	17228479	17229057	1.6007	2.64861e-05
Adrenal	ENSBTAG00000009376	BT.48886	19	23636131	23646338	1.5978	4.7208e-08
Adrenal	ENSBTAG00000022000	CACNB2	13	33005028	33285264	1.59752	1.99738e-11
Adrenal	ENSBTAG00000014828	CACNA1A	7	13249309	13506224	1.59715	3.07435e-09
Adrenal	ENSBTAG00000003572	F11	27	15350931	15370080	1.59641	1.2381e-09
Adrenal	ENSBTAG00000001618	ALPK3	21	22883305	22935573	1.5962	1.11743e-13
Adrenal	ENSBTAG00000001306	FXN	8	45503979	45528322	1.5952	1.93469e-17
Adrenal	ENSBTAG00000021673	NDC80	24	37281832	37313654	1.59472	5.39844e-06
Adrenal	ENSBTAG00000030281		11	104186563	104187141	1.59469	0.000210476
Adrenal	ENSBTAG00000030198	TMEM232	7	112169952	112323702	1.59393	8.75312e-06
Adrenal	ENSBTAG00000003152	BT.46545	21	59330563	59336752	1.59332	5.46856e-13
Adrenal	ENSBTAG00000021995	LRTM2	5	108751108	108756773	1.59258	1.49946e-11
Adrenal	ENSBTAG00000038322	BT.46254	18	55369206	55371100	1.59247	0.00395733
Adrenal	ENSBTAG00000006239	BT.88677	25	42806963	42820802	1.59241	0.00765274
Adrenal	ENSBTAG00000007602	ITGA8	13	30340780	30527982	1.59013	7.54139e-16
Adrenal	ENSBTAG00000003721	CHST1	15	76573748	76577430	1.58982	2.7806e-12
Adrenal	ENSBTAG00000009418	FAM131B	4	107560495	107567847	1.58812	0.00239088
Adrenal	ENSBTAG00000003521	KIAA0895L	18	34933328	34937158	1.58791	0.000292353
Adrenal	ENSBTAG00000021065	TMEM180	26	22945834	22960683	1.58608	1.17483e-11
Adrenal	ENSBTAG00000011677	HIST1H1C	23	31636947	31637588	1.58585	1.54438e-07
Adrenal	ENSBTAG00000017074	ANO8	7	5716940	5727054	1.58511	2.3055e-09
Adrenal	ENSBTAG00000008091	SELENBP1	3	19484700	19493477	1.58498	1.03174e-17
Adrenal	ENSBTAG00000012729	ARHGEF9	X	101747194	102063219	1.58422	7.68972e-10
Adrenal	ENSBTAG00000042464	snR56	29	41855395	41855457	1.58302	0.00801832
Adrenal	ENSBTAG00000019219	SH2B1	25	26208972	26214950	1.58266	5.27546e-14
Adrenal	ENSBTAG00000009714	ARHGAP33	18	46676909	46687627	1.57913	1.99629e-06
Adrenal	ENSBTAG00000001097	FKBP7	2	18413884	18421599	1.57809	5.73023e-08
Adrenal	ENSBTAG00000045998	MAGEL2	21	781268	784819	1.57756	5.54566e-05
Adrenal	ENSBTAG00000009618	NEK2	16	73674452	73683624	1.57705	0.000331512
Adrenal	ENSBTAG00000044046	SGCD	7	69585066	70027839	1.57435	7.05066e-08
Adrenal	ENSBTAG00000047794	DNAH1	22	49042073	49118359	1.57429	4.70993e-05
Adrenal	ENSBTAG00000015909	PDE8A	21	23119315	23262118	1.57358	2.20791e-21
Adrenal	ENSBTAG00000021664	TACR2	28	25925832	25938658	1.57299	0.00150718
Adrenal	ENSBTAG00000003749	KCNMB4	5	43266425	43347032	1.57291	2.19259e-18
Adrenal	ENSBTAG00000015766	ZFPM1	18	13809878	13826787	1.57079	5.75612e-08
Adrenal	ENSBTAG00000004428	H2AFZ	6	26103022	26104344	1.57067	3.29668e-18
Adrenal	ENSBTAG00000012715	KIF26B	16	32381118	32471604	1.56845	2.61012e-06
Adrenal	ENSBTAG00000040338	BT.43804	2	108203750	108225840	1.56802	5.26377e-12
Adrenal	ENSBTAG00000019722	GUCY2C	5	95605339	95670749	1.5667	3.64947e-06
Adrenal	ENSBTAG00000014538	HPCAL4	3	106976317	106988248	1.56632	2.81346e-13
Adrenal	ENSBTAG00000027610	RPL36A	15	54468007	54468423	1.56446	0.000368745
Adrenal	ENSBTAG00000004165	CLYBL	12	80409751	80638113	1.56258	1.14048e-20
Adrenal	ENSBTAG00000016738	DTX1	17	63358582	63396162	1.56232	2.30114e-12
Adrenal	ENSBTAG00000030979	BT.36464	17	74335928	74341652	1.56055	0.00956358
Adrenal	ENSBTAG00000030189	BT.38812	5	115127019	115419183	1.55731	4.03562e-05
Adrenal	ENSBTAG00000013983	FAM164C	10	86714253	86722247	1.55711	2.40676e-05
Adrenal	ENSBTAG00000046062		16	49429155	49429874	1.55677	0.00706415
Adrenal	ENSBTAG00000040277	H4	23	31534731	31535522	1.55656	0.000154161
Adrenal	ENSBTAG00000045895	NFASC	16	2557488	2629557	1.55485	3.96198e-07
Adrenal	ENSBTAG00000010366	HCRTR1	2	122641987	122649721	1.55301	0.00053287
Adrenal	ENSBTAG00000009842	CRYM	25	19283503	19307061	1.55298	1.29643e-06
Adrenal	ENSBTAG00000018948	HIF3A	18	53991370	54022923	1.55235	1.31285e-07
Adrenal	ENSBTAG00000016506	ST3GAL-IV	29	30073042	30112563	1.54927	9.28277e-11
Adrenal	ENSBTAG00000000737	DMXL2	10	58902923	58996135	1.54917	5.18022e-10
Adrenal	ENSBTAG00000010875	MSX1	6	106061463	106065759	1.54782	2.27488e-05
Adrenal	ENSBTAG00000012024	SLC29A2	29	45056314	45063665	1.54735	8.14615e-07
Adrenal	ENSBTAG00000020669	PROKR1	11	66986760	66998537	1.54657	0.000687746
Adrenal	ENSBTAG00000000845	BT.104271	3	41420909	41642403	1.54624	0.00682672
Adrenal	ENSBTAG00000009983	KIF23	10	16268191	16308714	1.54611	6.37967e-13
Adrenal	ENSBTAG00000005021	SEMA5A	20	64147933	64352311	1.54515	2.14823e-10
Adrenal	ENSBTAG00000044194	ZDHHC2	27	19073728	19108500	1.54471	8.20583e-09
Adrenal	ENSBTAG00000010665	BT.54882	10	20579089	20580627	1.54446	6.1876e-06
Adrenal	ENSBTAG00000012059	MVD	18	13938827	13945489	1.54427	7.96075e-09
Adrenal	ENSBTAG00000009851	ROBO1	1	25620170	26210494	1.54393	5.0403e-13
Adrenal	ENSBTAG00000000954	BT.56234	15	62869597	62935638	1.54363	0.00640856
Adrenal	ENSBTAG00000000799	BT.35115	4	17177736	17341262	1.54301	1.17692e-13
Adrenal	ENSBTAG00000046140	NPDC1	11	106192006	106194241	1.54218	2.9568e-06
Adrenal	ENSBTAG00000021133	BT.91898	27	12619929	12807702	1.54033	3.38299e-09
Adrenal	ENSBTAG00000014676	SHROOM1	7	46035068	46038731	1.53848	2.249e-06
Adrenal	ENSBTAG00000011164	CES5A	18	24765330	24793402	1.53813	0.00967382
Adrenal	ENSBTAG00000005069	TM7SF2	29	43981731	43986407	1.53598	1.15016e-10
Adrenal	ENSBTAG00000000014	TXN2	5	75258029	75267776	1.53532	1.70145e-17
Adrenal	ENSBTAG00000044092	IQCK	25	17424347	17585734	1.5334	2.23852e-07
Adrenal	ENSBTAG00000027320	KCNB1	13	78194165	78304515	1.53291	2.45749e-05
Adrenal	ENSBTAG00000008192	LPPR2	7	16982664	16990838	1.53117	1.33959e-07
Adrenal	ENSBTAG00000036298	BT.42671	24	743787	776146	1.52942	5.89742e-09
Adrenal	ENSBTAG00000030227	BT.58387	7	53663779	53787480	1.52757	1.00842e-14
Adrenal	ENSBTAG00000020019	BT.106550	22	53944135	53945136	1.52744	0.00625269
Adrenal	ENSBTAG00000011072	ADK	28	30215525	30732444	1.52732	3.20281e-16
Adrenal	ENSBTAG00000017446	BT.30900	29	25949976	25966355	1.52564	8.15776e-05
Adrenal	ENSBTAG00000009945	C16ORF79	25	1742073	1743503	1.52401	0.00205622
Adrenal	ENSBTAG00000004249	TANC2	19	48089631	48406633	1.52385	2.06587e-09
Adrenal	ENSBTAG00000001497	MRAS	1	131765943	131834001	1.52226	4.691e-21
Adrenal	ENSBTAG00000010657	BAI2	2	122503653	122533252	1.52213	1.85107e-15
Adrenal	ENSBTAG00000007053	ZFHX2	10	21245092	21257926	1.52159	2.58711e-06
Adrenal	ENSBTAG00000043570		MT	1453	3023	1.52009	5.21441e-12
Adrenal	ENSBTAG00000005072	CUBN	13	31559727	31826838	1.51639	4.51762e-08
Adrenal	ENSBTAG00000014418	FHIT	22	41319551	42108622	1.51558	0.000106938
Adrenal	ENSBTAG00000034206	BT.65771	6	25578634	25700215	1.51455	1.35115e-12
Adrenal	ENSBTAG00000002331	DLGAP5	10	67863306	67908834	1.51392	8.70683e-05
Adrenal	ENSBTAG00000047254	ABCA2	11	106209227	106222883	1.51313	2.69725e-09
Adrenal	ENSBTAG00000001002	TCF7	7	47352223	47385009	1.51306	4.71634e-13
Adrenal	ENSBTAG00000045887	EPB49	8	69871349	69896984	1.51186	2.6326e-06
Adrenal	ENSBTAG00000018917	EN2	4	118002997	118007146	1.51118	8.09502e-10
Adrenal	ENSBTAG00000005111	BMP2	13	49550050	49561303	1.50898	1.53924e-08
Adrenal	ENSBTAG00000010986	KCNQ1	29	49676546	49689396	1.5083	0.000751539
Adrenal	ENSBTAG00000040347	GPC6	12	68232526	68740385	1.50681	0.00763416
Adrenal	ENSBTAG00000004401	UGGT2	12	77032586	77176916	1.50498	5.22035e-06
Adrenal	ENSBTAG00000017571	PLEKHA5	5	91031351	91136741	1.5046	3.09203e-16
Adrenal	ENSBTAG00000013548	BT.53645	X	34660685	34674488	1.50438	0.000140373
Adrenal	ENSBTAG00000022147	EPS8L2	29	50933806	50949800	1.5038	1.84297e-06
Adrenal	ENSBTAG00000020127	TKTL1	X	40263164	40291627	1.50322	0.00153159
Adrenal	ENSBTAG00000003794	BT.72155	18	24338466	24519487	1.50257	1.31856e-12
Adrenal	ENSBTAG00000018647	BT.40271	17	73251706	73266818	1.50248	0.000399108
Adrenal	ENSBTAG00000047110	BT.97885	29	41944850	41971535	1.50199	7.16716e-09
Adrenal	ENSBTAG00000007052	BT.62541	21	62760703	62772148	1.50153	0.00256778
Adrenal	ENSBTAG00000010573	FAM227A	5	110757759	110799142	1.4993	0.00362284
Adrenal	ENSBTAG00000007159	BT.32558	9	89969586	90255801	1.49924	0.000584724
Adrenal	ENSBTAG00000025803	BT.34437	10	20379755	20392155	1.49847	1.04101e-06
Adrenal	ENSBTAG00000002107	FZD1	4	8490676	8494829	1.49709	8.6381e-16
Adrenal	ENSBTAG00000009489	CACNA2D2	22	50538717	50555513	1.49685	0.00354481
Adrenal	ENSBTAG00000026122	ZNF804A	2	11593230	11598298	1.49475	0.000447758
Adrenal	ENSBTAG00000045306	SNORD63	7	51509435	51509499	1.49407	0.0045114
Adrenal	ENSBTAG00000008528	SLC25A1	17	74633475	74635952	1.48995	1.10636e-12
Adrenal	ENSBTAG00000022920	BT.29416	X	56840833	56905852	1.48862	3.73251e-10
Adrenal	ENSBTAG00000004199	DIABLO	17	55400571	55418222	1.48801	1.51085e-21
Adrenal	ENSBTAG00000008363	EXD1	10	36793944	36832672	1.48604	0.00394989
Adrenal	ENSBTAG00000019803	POLR3K	25	110168	112894	1.48512	7.19486e-19
Adrenal	ENSBTAG00000003047	FAM170A	7	35574935	35578877	1.48227	0.000624632
Adrenal	ENSBTAG00000013099	ALDOC	19	20588068	20591570	1.4822	1.94649e-11
Adrenal	ENSBTAG00000003358	BT.61911	11	29200743	29210371	1.48184	1.5484e-18
Adrenal	ENSBTAG00000008333	ETV4	19	44068484	44083638	1.48168	0.000152533
Adrenal	ENSBTAG00000013292	SIDT1	1	58705509	58772084	1.48139	1.23886e-05
Adrenal	ENSBTAG00000025021		28	4121685	4483004	1.48129	4.80285e-05
Adrenal	ENSBTAG00000012992	CDH6	20	42271054	42415421	1.48017	2.45917e-17
Adrenal	ENSBTAG00000001868	PCYT2	19	51592128	51599282	1.47992	8.89752e-12
Adrenal	ENSBTAG00000022449	SCD5	6	99233279	99410753	1.47841	7.61208e-16
Adrenal	ENSBTAG00000009153	MLXIPL	25	34125794	34143852	1.47832	5.8189e-05
Adrenal	ENSBTAG00000020539	CHPF	2	108191933	108197089	1.47434	2.51716e-10
Adrenal	ENSBTAG00000034985	PHLDA1	5	5557939	5559917	1.47284	4.05836e-11
Adrenal	ENSBTAG00000038613		25	39044611	39045856	1.47281	0.00013627
Adrenal	ENSBTAG00000006160	SUOX	5	57639566	57643834	1.4718	6.81788e-20
Adrenal	ENSBTAG00000008816	TRIM2	17	4308229	4436083	1.47172	7.14409e-14
Adrenal	ENSBTAG00000037902	BT.38978	2	122032489	122033438	1.47156	0.000236605
Adrenal	ENSBTAG00000010664	PRKCQ	13	17093614	17185063	1.47088	7.94547e-09
Adrenal	ENSBTAG00000039091	CSRNP3	2	30716354	30808741	1.47025	0.00776059
Adrenal	ENSBTAG00000021420	EPHA7	9	57622907	57830272	1.47009	1.54373e-06
Adrenal	ENSBTAG00000002585	SLC16A2	X	81604863	81621189	1.46894	2.10211e-06
Adrenal	ENSBTAG00000010635	RAB3A	7	4944325	4950010	1.4682	1.36627e-09
Adrenal	ENSBTAG00000000713	AGFG2	25	36528495	36547791	1.46783	1.5572e-11
Adrenal	ENSBTAG00000047000		10	73628027	73629463	1.46748	0.000816964
Adrenal	ENSBTAG00000000220	NEK10	22	1471988	1717590	1.46692	0.000895401
Adrenal	ENSBTAG00000011494	PYGL	10	43800152	43840994	1.46681	7.29563e-22
Adrenal	ENSBTAG00000018073	TSPO	5	114596006	114608640	1.46348	6.97201e-12
Adrenal	ENSBTAG00000005286	BT.64617	13	66334680	66351481	1.46285	3.53375e-05
Adrenal	ENSBTAG00000018318	DNAJB5	8	59688148	59695910	1.46202	7.13658e-08
Adrenal	ENSBTAG00000016043	GNB3	5	103964866	103971313	1.46201	4.08775e-05
Adrenal	ENSBTAG00000016472	BT.87276	3	33824401	33834874	1.4617	1.80354e-11
Adrenal	ENSBTAG00000008437	PCDH12	7	54690461	54702923	1.46127	4.31289e-07
Adrenal	ENSBTAG00000018487	CCDC19	3	9901068	9930295	1.45996	0.00289644
[truncated: 89,855 more rows]

## Sheet: SupplementaryTable4
Supplementary Table 4. Functional annotation analysis results of all differentially expressed genes within tissue, listing the Gene Ontology (GO) terms significantly (p<0.01) enriched within the differentially expressed genes of each tissue.
Tissue	GO term	#Genes	% of total DE genes	significance (p-value)	Genes
Adrenal	GO:0008202~steroid metabolic process	8	4.3956	2.03101e-05	ENSBTAG00000011952, ENSBTAG00000001443, ENSBTAG00000006934, ENSBTAG00000014335, ENSBTAG00000013596, ENSBTAG00000006769, ENSBTAG00000015532, ENSBTAG00000033345
	GO:0006694~steroid biosynthetic process	6	3.2967	4.69359e-05	ENSBTAG00000001443, ENSBTAG00000006934, ENSBTAG00000014335, ENSBTAG00000006769, ENSBTAG00000015532, ENSBTAG00000033345
	GO:0048149~behavioral response to ethanol	3	1.64835	0.000600984	ENSBTAG00000034189, ENSBTAG00000010860, ENSBTAG00000004508
	GO:0006584~catecholamine metabolic process	4	2.1978	0.000864452	ENSBTAG00000011731, ENSBTAG00000026768, ENSBTAG00000010860, ENSBTAG00000004508
	GO:0009712~catechol metabolic process	4	2.1978	0.000864452	ENSBTAG00000011731, ENSBTAG00000026768, ENSBTAG00000010860, ENSBTAG00000004508
	GO:0060052~neurofilament cytoskeleton organization	3	1.64835	0.000995051	ENSBTAG00000039530, ENSBTAG00000002717, ENSBTAG00000021949
	GO:0006576~biogenic amine metabolic process	5	2.74725	0.00146621	ENSBTAG00000011731, ENSBTAG00000026768, ENSBTAG00000010860, ENSBTAG00000026732, ENSBTAG00000004508
	GO:0050767~regulation of neurogenesis	5	2.74725	0.00158157	ENSBTAG00000039530, ENSBTAG00000002895, ENSBTAG00000001241, ENSBTAG00000010860, ENSBTAG00000021949
	GO:0034754~cellular hormone metabolic process	4	2.1978	0.00196406	ENSBTAG00000011952, ENSBTAG00000006934, ENSBTAG00000034189, ENSBTAG00000033345
	GO:0048732~gland development	5	2.74725	0.0024093	ENSBTAG00000009017, ENSBTAG00000002849, ENSBTAG00000012211, ENSBTAG00000015532, ENSBTAG00000010860
	GO:0060284~regulation of cell development	5	2.74725	0.00329504	ENSBTAG00000039530, ENSBTAG00000002895, ENSBTAG00000001241, ENSBTAG00000010860, ENSBTAG00000021949
	GO:0048568~embryonic organ development	5	2.74725	0.00349552	ENSBTAG00000003304, ENSBTAG00000002335, ENSBTAG00000002895, ENSBTAG00000026768, ENSBTAG00000012211
	GO:0015672~monovalent inorganic cation transport	8	4.3956	0.00496975	ENSBTAG00000001545, ENSBTAG00000004407, ENSBTAG00000001899, ENSBTAG00000007650, ENSBTAG00000020793, ENSBTAG00000011379, ENSBTAG00000004888, ENSBTAG00000006902
	GO:0042398~cellular amino acid derivative biosynthetic process	4	2.1978	0.00519748	ENSBTAG00000013921, ENSBTAG00000011731, ENSBTAG00000026768, ENSBTAG00000004508
	GO:0016477~cell migration	6	3.2967	0.0058504	ENSBTAG00000039046, ENSBTAG00000021588, ENSBTAG00000002895, ENSBTAG00000001241, ENSBTAG00000010860, ENSBTAG00000004508
	GO:0045664~regulation of neuron differentiation	4	2.1978	0.00655516	ENSBTAG00000039530, ENSBTAG00000002895, ENSBTAG00000001241, ENSBTAG00000021949
	GO:0030705~cytoskeleton-dependent intracellular transport	3	1.64835	0.00736353	ENSBTAG00000039530, ENSBTAG00000009703, ENSBTAG00000021949
	GO:0030001~metal ion transport	9	4.94505	0.00796297	ENSBTAG00000001545, ENSBTAG00000004407, ENSBTAG00000001899, ENSBTAG00000007650, ENSBTAG00000020793, ENSBTAG00000000520, ENSBTAG00000011379, ENSBTAG00000004888, ENSBTAG00000006902
Blackskin	GO:0008544~epidermis development	10	5.78035	1.99838e-13	ENSBTAG00000010688, ENSBTAG00000020643, ENSBTAG00000006806, ENSBTAG00000039891, ENSBTAG00000031004, ENSBTAG00000000923, ENSBTAG00000012656, ENSBTAG00000013507, ENSBTAG00000017827, ENSBTAG00000009223
	GO:0007398~ectoderm development	10	5.78035	3.54862e-13	ENSBTAG00000010688, ENSBTAG00000020643, ENSBTAG00000006806, ENSBTAG00000039891, ENSBTAG00000031004, ENSBTAG00000000923, ENSBTAG00000012656, ENSBTAG00000013507, ENSBTAG00000017827, ENSBTAG00000009223
	GO:0009913~epidermal cell differentiation	6	3.46821	5.36474e-09	ENSBTAG00000010688, ENSBTAG00000006806, ENSBTAG00000031004, ENSBTAG00000013507, ENSBTAG00000017827, ENSBTAG00000009223
	GO:0030855~epithelial cell differentiation	7	4.04624	1.99347e-08	ENSBTAG00000010688, ENSBTAG00000006806, ENSBTAG00000031004, ENSBTAG00000038384, ENSBTAG00000013507, ENSBTAG00000017827, ENSBTAG00000009223
	GO:0009888~tissue development	11	6.35838	6.10413e-08	ENSBTAG00000010688, ENSBTAG00000020643, ENSBTAG00000006806, ENSBTAG00000039891, ENSBTAG00000031004, ENSBTAG00000000923, ENSBTAG00000012656, ENSBTAG00000038384, ENSBTAG00000013507, ENSBTAG00000017827, ENSBTAG00000009223
	GO:0060429~epithelium development	7	4.04624	8.85273e-07	ENSBTAG00000010688, ENSBTAG00000006806, ENSBTAG00000031004, ENSBTAG00000038384, ENSBTAG00000013507, ENSBTAG00000017827, ENSBTAG00000009223
	GO:0001942~hair follicle development	3	1.7341	0.00274274	ENSBTAG00000020643, ENSBTAG00000039891, ENSBTAG00000000923
	GO:0031424~keratinization	2	1.15607	0.00830249	ENSBTAG00000006806, ENSBTAG00000031004
Blood	GO:0001568~blood vessel development	12	6.12245	1.28036e-08	ENSBTAG00000008332, ENSBTAG00000013103, ENSBTAG00000013472, ENSBTAG00000009844, ENSBTAG00000010123, ENSBTAG00000003238, ENSBTAG00000017869, ENSBTAG00000011640, ENSBTAG00000021466, ENSBTAG00000019267, ENSBTAG00000006720, ENSBTAG00000034373
	GO:0001944~vasculature development	12	6.12245	1.66995e-08	ENSBTAG00000008332, ENSBTAG00000013103, ENSBTAG00000013472, ENSBTAG00000009844, ENSBTAG00000010123, ENSBTAG00000003238, ENSBTAG00000017869, ENSBTAG00000011640, ENSBTAG00000021466, ENSBTAG00000019267, ENSBTAG00000006720, ENSBTAG00000034373
	GO:0010810~regulation of cell-substrate adhesion	6	3.06122	5.94148e-06	ENSBTAG00000013103, ENSBTAG00000009844, ENSBTAG00000007244, ENSBTAG00000030599, ENSBTAG00000013662, ENSBTAG00000034373
	GO:0010811~positive regulation of cell-substrate adhesion	5	2.55102	2.74115e-05	ENSBTAG00000009844, ENSBTAG00000007244, ENSBTAG00000030599, ENSBTAG00000013662, ENSBTAG00000034373
	GO:0045785~positive regulation of cell adhesion	5	2.55102	0.000203911	ENSBTAG00000009844, ENSBTAG00000007244, ENSBTAG00000030599, ENSBTAG00000013662, ENSBTAG00000034373
	GO:0048514~blood vessel morphogenesis	6	3.06122	0.00254673	ENSBTAG00000008332, ENSBTAG00000009844, ENSBTAG00000010123, ENSBTAG00000003238, ENSBTAG00000017869, ENSBTAG00000034373
	GO:0008285~negative regulation of cell proliferation	6	3.06122	0.00401673	ENSBTAG00000010123, ENSBTAG00000017869, ENSBTAG00000007062, ENSBTAG00000027442, ENSBTAG00000034373, ENSBTAG00000002174
	GO:0043588~skin development	3	1.53061	0.00770829	ENSBTAG00000013103, ENSBTAG00000013472, ENSBTAG00000021466
	GO:0001936~regulation of endothelial cell proliferation	3	1.53061	0.00883914	ENSBTAG00000010123, ENSBTAG00000017869, ENSBTAG00000034373
	GO:0007517~muscle organ development	5	2.55102	0.00924953	ENSBTAG00000007196, ENSBTAG00000003238, ENSBTAG00000017869, ENSBTAG00000002804, ENSBTAG00000012931
Braincaud	GO:0030001~metal ion transport	15	7.8125	2.39954e-07	ENSBTAG00000020087, ENSBTAG00000003030, ENSBTAG00000008512, ENSBTAG00000018520, ENSBTAG00000007509, ENSBTAG00000005424, ENSBTAG00000011381, ENSBTAG00000038347, ENSBTAG00000019416, ENSBTAG00000021283, ENSBTAG00000024507, ENSBTAG00000001899, ENSBTAG00000010865, ENSBTAG00000007036, ENSBTAG00000001404
	GO:0006812~cation transport	16	8.33333	6.32142e-07	ENSBTAG00000020087, ENSBTAG00000003030, ENSBTAG00000008512, ENSBTAG00000018520, ENSBTAG00000007509, ENSBTAG00000005424, ENSBTAG00000011381, ENSBTAG00000038347, ENSBTAG00000019416, ENSBTAG00000021283, ENSBTAG00000018635, ENSBTAG00000024507, ENSBTAG00000001899, ENSBTAG00000010865, ENSBTAG00000007036, ENSBTAG00000001404
	GO:0015672~monovalent inorganic cation transport	11	5.72917	1.84074e-05	ENSBTAG00000038347, ENSBTAG00000019416, ENSBTAG00000021283, ENSBTAG00000024507, ENSBTAG00000018635, ENSBTAG00000003030, ENSBTAG00000008512, ENSBTAG00000001899, ENSBTAG00000018520, ENSBTAG00000007036, ENSBTAG00000005424
	GO:0006820~anion transport	7	3.64583	4.82161e-05	ENSBTAG00000003392, ENSBTAG00000030286, ENSBTAG00000006691, ENSBTAG00000013502, ENSBTAG00000010251, ENSBTAG00000017209, ENSBTAG00000016645
	GO:0015698~inorganic anion transport	6	3.125	7.30566e-05	ENSBTAG00000003392, ENSBTAG00000030286, ENSBTAG00000006691, ENSBTAG00000010251, ENSBTAG00000017209, ENSBTAG00000016645
	GO:0007268~synaptic transmission	6	3.125	0.000607318	ENSBTAG00000038347, ENSBTAG00000008323, ENSBTAG00000002349, ENSBTAG00000010251, ENSBTAG00000007036, ENSBTAG00000007258
	GO:0060052~neurofilament cytoskeleton organization	3	1.5625	0.000824918	ENSBTAG00000039530, ENSBTAG00000002717, ENSBTAG00000021949
	GO:0001505~regulation of neurotransmitter levels	4	2.08333	0.00308443	ENSBTAG00000038347, ENSBTAG00000008323, ENSBTAG00000007036, ENSBTAG00000007258
	GO:0031175~neuron projection development	5	2.60417	0.00449011	ENSBTAG00000038974, ENSBTAG00000013027, ENSBTAG00000006451, ENSBTAG00000021949, ENSBTAG00000020302
	GO:0022008~neurogenesis	7	3.64583	0.00682138	ENSBTAG00000038974, ENSBTAG00000039530, ENSBTAG00000013027, ENSBTAG00000006977, ENSBTAG00000006451, ENSBTAG00000021949, ENSBTAG00000020302
Braincereb	GO:0007417~central nervous system development	7	3.84615	0.000455469	ENSBTAG00000031669, ENSBTAG00000004561, ENSBTAG00000021118, ENSBTAG00000011598, ENSBTAG00000015789, ENSBTAG00000006977, ENSBTAG00000001755
	GO:0060052~neurofilament cytoskeleton organization	3	1.64835	0.000670454	ENSBTAG00000039530, ENSBTAG00000002717, ENSBTAG00000021949
	GO:0015672~monovalent inorganic cation transport	8	4.3956	0.0016053	ENSBTAG00000024507, ENSBTAG00000018635, ENSBTAG00000032077, ENSBTAG00000003030, ENSBTAG00000015459, ENSBTAG00000018520, ENSBTAG00000007036, ENSBTAG00000005424
	GO:0030001~metal ion transport	9	4.94505	0.00234535	ENSBTAG00000015525, ENSBTAG00000024507, ENSBTAG00000032077, ENSBTAG00000003030, ENSBTAG00000015459, ENSBTAG00000018520, ENSBTAG00000010865, ENSBTAG00000007036, ENSBTAG00000005424
	GO:0006812~cation transport	10	5.49451	0.00258896	ENSBTAG00000015525, ENSBTAG00000024507, ENSBTAG00000018635, ENSBTAG00000032077, ENSBTAG00000003030, ENSBTAG00000015459, ENSBTAG00000018520, ENSBTAG00000010865, ENSBTAG00000007036, ENSBTAG00000005424
	GO:0006820~anion transport	5	2.74725	0.002935	ENSBTAG00000030286, ENSBTAG00000013502, ENSBTAG00000010251, ENSBTAG00000016645, ENSBTAG00000013262
	GO:0007268~synaptic transmission	5	2.74725	0.00340373	ENSBTAG00000008323, ENSBTAG00000002349, ENSBTAG00000010251, ENSBTAG00000007036, ENSBTAG00000007258
	GO:0045664~regulation of neuron differentiation	4	2.1978	0.00376442	ENSBTAG00000004561, ENSBTAG00000011598, ENSBTAG00000039530, ENSBTAG00000021949
	GO:0022008~neurogenesis	7	3.84615	0.00409592	ENSBTAG00000038974, ENSBTAG00000004561, ENSBTAG00000011598, ENSBTAG00000039530, ENSBTAG00000006977, ENSBTAG00000006451, ENSBTAG00000021949
	GO:0050769~positive regulation of neurogenesis	3	1.64835	0.00581344	ENSBTAG00000004561, ENSBTAG00000011598, ENSBTAG00000021949
	GO:0007420~brain development	5	2.74725	0.00652225	ENSBTAG00000031669, ENSBTAG00000004561, ENSBTAG00000011598, ENSBTAG00000015789, ENSBTAG00000001755
	GO:0015698~inorganic anion transport	4	2.1978	0.0072763	ENSBTAG00000030286, ENSBTAG00000010251, ENSBTAG00000016645, ENSBTAG00000013262
	GO:0050767~regulation of neurogenesis	4	2.1978	0.00814914	ENSBTAG00000004561, ENSBTAG00000011598, ENSBTAG00000039530, ENSBTAG00000021949
	GO:0010720~positive regulation of cell development	3	1.64835	0.00956745	ENSBTAG00000004561, ENSBTAG00000011598, ENSBTAG00000021949
	GO:0021543~pallium development	3	1.64835	0.0106361	ENSBTAG00000004561, ENSBTAG00000011598, ENSBTAG00000015789
Heart	GO:0007507~heart development	13	7.14286	1.99742e-11	ENSBTAG00000006424, ENSBTAG00000040053, ENSBTAG00000009703, ENSBTAG00000012931, ENSBTAG00000011869, ENSBTAG00000005333, ENSBTAG00000020568, ENSBTAG00000002335, ENSBTAG00000002551, ENSBTAG00000005425, ENSBTAG00000008394, ENSBTAG00000018369, ENSBTAG00000011730, ENSBTAG00000021707
	GO:0048738~cardiac muscle tissue development	9	4.94505	7.05965e-11	ENSBTAG00000020568, ENSBTAG00000002335, ENSBTAG00000006424, ENSBTAG00000040053, ENSBTAG00000009703, ENSBTAG00000008394, ENSBTAG00000018369, ENSBTAG00000011730, ENSBTAG00000012931, ENSBTAG00000011869
	GO:0060415~muscle tissue morphogenesis	7	3.84615	5.17706e-10	ENSBTAG00000020568, ENSBTAG00000002335, ENSBTAG00000006424, ENSBTAG00000040053, ENSBTAG00000009703, ENSBTAG00000008394, ENSBTAG00000018369, ENSBTAG00000011730
	GO:0055008~cardiac muscle tissue morphogenesis	7	3.84615	5.17706e-10	ENSBTAG00000020568, ENSBTAG00000002335, ENSBTAG00000006424, ENSBTAG00000040053, ENSBTAG00000009703, ENSBTAG00000008394, ENSBTAG00000018369, ENSBTAG00000011730
	GO:0003007~heart morphogenesis	8	4.3956	3.32133e-09	ENSBTAG00000020568, ENSBTAG00000002335, ENSBTAG00000006424, ENSBTAG00000040053, ENSBTAG00000009703, ENSBTAG00000008394, ENSBTAG00000018369, ENSBTAG00000011730, ENSBTAG00000021707
	GO:0014706~striated muscle tissue development	9	4.94505	6.51347e-08	ENSBTAG00000020568, ENSBTAG00000002335, ENSBTAG00000006424, ENSBTAG00000040053, ENSBTAG00000009703, ENSBTAG00000008394, ENSBTAG00000018369, ENSBTAG00000011730, ENSBTAG00000012931, ENSBTAG00000011869
	GO:0060537~muscle tissue development	9	4.94505	9.34811e-08	ENSBTAG00000020568, ENSBTAG00000002335, ENSBTAG00000006424, ENSBTAG00000040053, ENSBTAG00000009703, ENSBTAG00000008394, ENSBTAG00000018369, ENSBTAG00000011730, ENSBTAG00000012931, ENSBTAG00000011869
	GO:0008016~regulation of heart contraction	7	3.84615	1.28722e-07	ENSBTAG00000020568, ENSBTAG00000040053, ENSBTAG00000009703, ENSBTAG00000008394, ENSBTAG00000022699, ENSBTAG00000012931, ENSBTAG00000011869, ENSBTAG00000021707
	GO:0006941~striated muscle contraction	6	3.2967	5.5938e-07	ENSBTAG00000006424, ENSBTAG00000040053, ENSBTAG00000009703, ENSBTAG00000008394, ENSBTAG00000011730, ENSBTAG00000014547, ENSBTAG00000021707
	GO:0007517~muscle organ development	9	4.94505	5.94304e-07	ENSBTAG00000020568, ENSBTAG00000002335, ENSBTAG00000006424, ENSBTAG00000040053, ENSBTAG00000009703, ENSBTAG00000008394, ENSBTAG00000018369, ENSBTAG00000011730, ENSBTAG00000012931, ENSBTAG00000011869
	GO:0009888~tissue development	12	6.59341	1.22343e-05	ENSBTAG00000006424, ENSBTAG00000040053, ENSBTAG00000009703, ENSBTAG00000012931, ENSBTAG00000001150, ENSBTAG00000011869, ENSBTAG00000002081, ENSBTAG00000020568, ENSBTAG00000002335, ENSBTAG00000008394, ENSBTAG00000018369, ENSBTAG00000011730, ENSBTAG00000012460
	GO:0048729~tissue morphogenesis	7	3.84615	5.78546e-05	ENSBTAG00000020568, ENSBTAG00000002335, ENSBTAG00000006424, ENSBTAG00000040053, ENSBTAG00000009703, ENSBTAG00000008394, ENSBTAG00000018369, ENSBTAG00000011730
	GO:0009887~organ morphogenesis	10	5.49451	8.16187e-05	ENSBTAG00000020568, ENSBTAG00000002335, ENSBTAG00000006424, ENSBTAG00000040053, ENSBTAG00000005425, ENSBTAG00000009703, ENSBTAG00000008394, ENSBTAG00000018369, ENSBTAG00000011730, ENSBTAG00000021707, ENSBTAG00000002081
	GO:0002026~regulation of the force of heart contraction	4	2.1978	0.000125569	ENSBTAG00000040053, ENSBTAG00000009703, ENSBTAG00000008394, ENSBTAG00000012931, ENSBTAG00000011869
	GO:0060047~heart contraction	4	2.1978	0.000254956	ENSBTAG00000006424, ENSBTAG00000008394, ENSBTAG00000011730, ENSBTAG00000021707
	GO:0007512~adult heart development	3	1.64835	0.00106355	ENSBTAG00000020568, ENSBTAG00000040053, ENSBTAG00000009703, ENSBTAG00000011730
	GO:0006937~regulation of muscle contraction	4	2.1978	0.00121214	ENSBTAG00000020568, ENSBTAG00000006424, ENSBTAG00000008394, ENSBTAG00000022699
	GO:0045214~sarcomere organization	3	1.64835	0.00148073	ENSBTAG00000040053, ENSBTAG00000009703, ENSBTAG00000011730, ENSBTAG00000021707
	GO:0035050~embryonic heart tube development	3	1.64835	0.00196339	ENSBTAG00000020568, ENSBTAG00000002335, ENSBTAG00000005425
	GO:0055001~muscle cell development	4	2.1978	0.0025045	ENSBTAG00000020568, ENSBTAG00000040053, ENSBTAG00000009703, ENSBTAG00000011730, ENSBTAG00000021707
	GO:0051153~regulation of striated muscle cell differentiation	3	1.64835	0.0025104	ENSBTAG00000020568, ENSBTAG00000022699, ENSBTAG00000031573
	GO:0006942~regulation of striated muscle contraction	3	1.64835	0.0025104	ENSBTAG00000020568, ENSBTAG00000008394, ENSBTAG00000022699
	GO:0030239~myofibril assembly	3	1.64835	0.00379309	ENSBTAG00000040053, ENSBTAG00000009703, ENSBTAG00000011730, ENSBTAG00000021707
	GO:0051147~regulation of muscle cell differentiation	3	1.64835	0.00379309	ENSBTAG00000020568, ENSBTAG00000022699, ENSBTAG00000031573
	GO:0031032~actomyosin structure organization	3	1.64835	0.0061726	ENSBTAG00000040053, ENSBTAG00000009703, ENSBTAG00000011730, ENSBTAG00000021707
	GO:0051146~striated muscle cell differentiation	4	2.1978	0.0088695	ENSBTAG00000020568, ENSBTAG00000040053, ENSBTAG00000009703, ENSBTAG00000011730, ENSBTAG00000021707
	GO:0016202~regulation of striated muscle tissue development	3	1.64835	0.0090735	ENSBTAG00000020568, ENSBTAG00000005425, ENSBTAG00000031573
	GO:0010927~cellular component assembly involved in morphogenesis	3	1.64835	0.0101516	ENSBTAG00000040053, ENSBTAG00000009703, ENSBTAG00000011730, ENSBTAG00000021707
Kidney	GO:0015672~monovalent inorganic cation transport	13	7.10383	4.79249e-07	ENSBTAG00000000008, ENSBTAG00000024903, ENSBTAG00000000973, ENSBTAG00000010620, ENSBTAG00000003700, ENSBTAG00000009828, ENSBTAG00000004629, ENSBTAG00000000873, ENSBTAG00000006674, ENSBTAG00000005925, ENSBTAG00000021858, ENSBTAG00000006630, ENSBTAG00000008788
	GO:0006812~cation transport	16	8.74317	9.23164e-07	ENSBTAG00000003865, ENSBTAG00000008540, ENSBTAG00000000008, ENSBTAG00000005471, ENSBTAG00000024903, ENSBTAG00000000973, ENSBTAG00000010620, ENSBTAG00000003700, ENSBTAG00000009828, ENSBTAG00000004629, ENSBTAG00000000873, ENSBTAG00000006674, ENSBTAG00000005925, ENSBTAG00000021858, ENSBTAG00000006630, ENSBTAG00000008788
	GO:0030001~metal ion transport	13	7.10383	1.28898e-05	ENSBTAG00000003865, ENSBTAG00000000008, ENSBTAG00000024903, ENSBTAG00000000973, ENSBTAG00000003700, ENSBTAG00000009828, ENSBTAG00000004629, ENSBTAG00000000873, ENSBTAG00000006674, ENSBTAG00000005925, ENSBTAG00000021858, ENSBTAG00000006630, ENSBTAG00000008788
	GO:0019752~carboxylic acid metabolic process	13	7.10383	4.47497e-05	ENSBTAG00000021795, ENSBTAG00000005797, ENSBTAG00000001936, ENSBTAG00000013596, ENSBTAG00000014470, ENSBTAG00000007975, ENSBTAG00000031772, ENSBTAG00000015895, ENSBTAG00000008039, ENSBTAG00000010184, ENSBTAG00000004175, ENSBTAG00000002110, ENSBTAG00000001417
	GO:0008202~steroid metabolic process	6	3.27869	0.00115558	ENSBTAG00000021795, ENSBTAG00000010184, ENSBTAG00000013718, ENSBTAG00000007486, ENSBTAG00000013596, ENSBTAG00000012398
	GO:0046942~carboxylic acid transport	5	2.73224	0.00274825	ENSBTAG00000005797, ENSBTAG00000021795, ENSBTAG00000000873, ENSBTAG00000038798, ENSBTAG00000013338
	GO:0009063~cellular amino acid catabolic process	4	2.18579	0.00629796	ENSBTAG00000015895, ENSBTAG00000031772, ENSBTAG00000004175, ENSBTAG00000002110
	GO:0009310~amine catabolic process	4	2.18579	0.00985928	ENSBTAG00000015895, ENSBTAG00000031772, ENSBTAG00000004175, ENSBTAG00000002110
LegMuscle	GO:0007517~muscle organ development	13	6.98925	1.83099e-11	ENSBTAG00000006030, ENSBTAG00000009703, ENSBTAG00000012139, ENSBTAG00000014003, ENSBTAG00000011869, ENSBTAG00000021218, ENSBTAG00000004602, ENSBTAG00000008394, ENSBTAG00000018369, ENSBTAG00000002216, ENSBTAG00000011730, ENSBTAG00000014930, ENSBTAG00000021992
	GO:0014706~striated muscle tissue development	11	5.91398	3.70304e-10	ENSBTAG00000021218, ENSBTAG00000004602, ENSBTAG00000006030, ENSBTAG00000009703, ENSBTAG00000008394, ENSBTAG00000012139, ENSBTAG00000018369, ENSBTAG00000002216, ENSBTAG00000011730, ENSBTAG00000014930, ENSBTAG00000011869
	GO:0060537~muscle tissue development	11	5.91398	5.88054e-10	ENSBTAG00000021218, ENSBTAG00000004602, ENSBTAG00000006030, ENSBTAG00000009703, ENSBTAG00000008394, ENSBTAG00000012139, ENSBTAG00000018369, ENSBTAG00000002216, ENSBTAG00000011730, ENSBTAG00000014930, ENSBTAG00000011869
	GO:0006941~striated muscle contraction	6	3.22581	9.29461e-07	ENSBTAG00000009703, ENSBTAG00000008394, ENSBTAG00000009702, ENSBTAG00000011730, ENSBTAG00000014547, ENSBTAG00000006419
	GO:0055008~cardiac muscle tissue morphogenesis	5	2.68817	5.00189e-06	ENSBTAG00000009703, ENSBTAG00000008394, ENSBTAG00000018369, ENSBTAG00000011730, ENSBTAG00000014930
	GO:0060415~muscle tissue morphogenesis	5	2.68817	5.00189e-06	ENSBTAG00000009703, ENSBTAG00000008394, ENSBTAG00000018369, ENSBTAG00000011730, ENSBTAG00000014930
	GO:0048738~cardiac muscle tissue development	6	3.22581	6.66163e-06	ENSBTAG00000009703, ENSBTAG00000008394, ENSBTAG00000018369, ENSBTAG00000011730, ENSBTAG00000014930, ENSBTAG00000011869
	GO:0007507~heart development	8	4.30108	3.14652e-05	ENSBTAG00000017183, ENSBTAG00000009703, ENSBTAG00000008394, ENSBTAG00000018369, ENSBTAG00000011730, ENSBTAG00000014930, ENSBTAG00000011869, ENSBTAG00000005333
	GO:0003007~heart morphogenesis	5	2.68817	0.000148118	ENSBTAG00000009703, ENSBTAG00000008394, ENSBTAG00000018369, ENSBTAG00000011730, ENSBTAG00000014930
	GO:0009888~tissue development	11	5.91398	0.000170606	ENSBTAG00000021218, ENSBTAG00000004602, ENSBTAG00000006030, ENSBTAG00000009703, ENSBTAG00000008394, ENSBTAG00000012139, ENSBTAG00000018369, ENSBTAG00000002216, ENSBTAG00000011730, ENSBTAG00000014930, ENSBTAG00000011869
	GO:0060538~skeletal muscle organ development	5	2.68817	0.000349381	ENSBTAG00000021218, ENSBTAG00000004602, ENSBTAG00000006030, ENSBTAG00000012139, ENSBTAG00000002216
	GO:0048729~tissue morphogenesis	6	3.22581	0.000926628	ENSBTAG00000009703, ENSBTAG00000008394, ENSBTAG00000012139, ENSBTAG00000018369, ENSBTAG00000011730, ENSBTAG00000014930
	GO:0051146~striated muscle cell differentiation	5	2.68817	0.00123589	ENSBTAG00000008868, ENSBTAG00000006030, ENSBTAG00000009703, ENSBTAG00000002216, ENSBTAG00000011730
	GO:0006937~regulation of muscle contraction	4	2.15054	0.001623	ENSBTAG00000008394, ENSBTAG00000022699, ENSBTAG00000014930, ENSBTAG00000006419
	GO:0045214~sarcomere organization	3	1.6129	0.00180864	ENSBTAG00000008868, ENSBTAG00000009703, ENSBTAG00000011730
	GO:0008016~regulation of heart contraction	4	2.15054	0.00250936	ENSBTAG00000009703, ENSBTAG00000008394, ENSBTAG00000022699, ENSBTAG00000011869
	GO:0055002~striated muscle cell development	4	2.15054	0.00276932	ENSBTAG00000008868, ENSBTAG00000006030, ENSBTAG00000009703, ENSBTAG00000011730
	GO:0055001~muscle cell development	4	2.15054	0.00333763	ENSBTAG00000008868, ENSBTAG00000006030, ENSBTAG00000009703, ENSBTAG00000011730
	GO:0043009~chordate embryonic development	7	3.76344	0.00422676	ENSBTAG00000009703, ENSBTAG00000012139, ENSBTAG00000011730, ENSBTAG00000011476, ENSBTAG00000012210, ENSBTAG00000014003, ENSBTAG00000007767
	GO:0030239~myofibril assembly	3	1.6129	0.00462189	ENSBTAG00000008868, ENSBTAG00000009703, ENSBTAG00000011730
	GO:0002026~regulation of the force of heart contraction	3	1.6129	0.00551234	ENSBTAG00000009703, ENSBTAG00000008394, ENSBTAG00000011869
	GO:0031032~actomyosin structure organization	3	1.6129	0.00750775	ENSBTAG00000008868, ENSBTAG00000009703, ENSBTAG00000011730
Liver	GO:0002526~acute inflammatory response	14	7.48663	4.74384e-17	ENSBTAG00000017714, ENSBTAG00000012210, ENSBTAG00000017294, ENSBTAG00000007850, ENSBTAG00000014177, ENSBTAG00000016149, ENSBTAG00000016864, ENSBTAG00000009876, ENSBTAG00000007148, ENSBTAG00000020859, ENSBTAG00000002963, ENSBTAG00000022394, ENSBTAG00000007049, ENSBTAG00000022395, ENSBTAG00000000522
	GO:0007596~blood coagulation	12	6.41711	9.06075e-13	ENSBTAG00000005122, ENSBTAG00000016385, ENSBTAG00000001271, ENSBTAG00000004003, ENSBTAG00000007148, ENSBTAG00000001638, ENSBTAG00000009501, ENSBTAG00000006745, ENSBTAG00000007411, ENSBTAG00000004362, ENSBTAG00000003950, ENSBTAG00000003572
	GO:0030193~regulation of blood coagulation	7	3.74332	6.7516e-09	ENSBTAG00000005122, ENSBTAG00000001265, ENSBTAG00000001271, ENSBTAG00000007148, ENSBTAG00000009501, ENSBTAG00000003950, ENSBTAG00000003572
	GO:0030195~negative regulation of blood coagulation	6	3.20856	1.62662e-08	ENSBTAG00000005122, ENSBTAG00000001271, ENSBTAG00000007148, ENSBTAG00000009501, ENSBTAG00000003950, ENSBTAG00000003572
	GO:0050819~negative regulation of coagulation	6	3.20856	5.03719e-08	ENSBTAG00000005122, ENSBTAG00000001271, ENSBTAG00000007148, ENSBTAG00000009501, ENSBTAG00000003950, ENSBTAG00000003572
	GO:0006958~complement activation, classical pathway	6	3.20856	1.2546e-07	ENSBTAG00000016149, ENSBTAG00000017714, ENSBTAG00000009876, ENSBTAG00000012210, ENSBTAG00000007049, ENSBTAG00000014177
	GO:0055088~lipid homeostasis	7	3.74332	2.36857e-07	ENSBTAG00000011944, ENSBTAG00000020556, ENSBTAG00000009212, ENSBTAG00000020558, ENSBTAG00000021386, ENSBTAG00000012398, ENSBTAG00000025101
	GO:0019752~carboxylic acid metabolic process	16	8.55615	2.55586e-07	ENSBTAG00000001936, ENSBTAG00000015654, ENSBTAG00000034189, ENSBTAG00000001488, ENSBTAG00000021386, ENSBTAG00000014470, ENSBTAG00000007975, ENSBTAG00000011062, ENSBTAG00000012403, ENSBTAG00000015895, ENSBTAG00000008039, ENSBTAG00000004175, ENSBTAG00000002214, ENSBTAG00000002255, ENSBTAG00000012794, ENSBTAG00000016662
	GO:0009074~aromatic amino acid family catabolic process	5	2.6738	5.07637e-07	ENSBTAG00000011062, ENSBTAG00000015895, ENSBTAG00000004175, ENSBTAG00000002214, ENSBTAG00000012794
	GO:0006956~complement activation	6	3.20856	7.02264e-07	ENSBTAG00000016149, ENSBTAG00000017714, ENSBTAG00000009876, ENSBTAG00000012210, ENSBTAG00000007049, ENSBTAG00000014177
	GO:0006639~acylglycerol metabolic process	6	3.20856	3.06966e-06	ENSBTAG00000011944, ENSBTAG00000019764, ENSBTAG00000001936, ENSBTAG00000009212, ENSBTAG00000020558, ENSBTAG00000012398
	GO:0006638~neutral lipid metabolic process	6	3.20856	4.59594e-06	ENSBTAG00000011944, ENSBTAG00000019764, ENSBTAG00000001936, ENSBTAG00000009212, ENSBTAG00000020558, ENSBTAG00000012398
	GO:0009072~aromatic amino acid family metabolic process	5	2.6738	5.00189e-06	ENSBTAG00000011062, ENSBTAG00000015895, ENSBTAG00000004175, ENSBTAG00000002214, ENSBTAG00000012794
	GO:0050778~positive regulation of immune response	8	4.27807	7.32543e-06	ENSBTAG00000016149, ENSBTAG00000017714, ENSBTAG00000016864, ENSBTAG00000009876, ENSBTAG00000003564, ENSBTAG00000012210, ENSBTAG00000007049, ENSBTAG00000014177
	GO:0044106~cellular amine metabolic process	11	5.88235	7.69196e-06	ENSBTAG00000011062, ENSBTAG00000015895, ENSBTAG00000012403, ENSBTAG00000015654, ENSBTAG00000004175, ENSBTAG00000009212, ENSBTAG00000002214, ENSBTAG00000001488, ENSBTAG00000002255, ENSBTAG00000012794, ENSBTAG00000016662
	GO:0006558~L-phenylalanine metabolic process	4	2.13904	8.0881e-06	ENSBTAG00000015895, ENSBTAG00000004175, ENSBTAG00000002214, ENSBTAG00000012794
	GO:0016485~protein processing	7	3.74332	8.54553e-06	ENSBTAG00000016149, ENSBTAG00000017714, ENSBTAG00000009876, ENSBTAG00000012210, ENSBTAG00000007049, ENSBTAG00000014177, ENSBTAG00000003572
	GO:0051604~protein maturation	7	3.74332	1.18984e-05	ENSBTAG00000016149, ENSBTAG00000017714, ENSBTAG00000009876, ENSBTAG00000012210, ENSBTAG00000007049, ENSBTAG00000014177, ENSBTAG00000003572
	GO:0019724~B cell mediated immunity	6	3.20856	1.29263e-05	ENSBTAG00000016149, ENSBTAG00000017714, ENSBTAG00000009876, ENSBTAG00000012210, ENSBTAG00000007049, ENSBTAG00000014177
	GO:0002449~lymphocyte mediated immunity	6	3.20856	3.40351e-05	ENSBTAG00000016149, ENSBTAG00000017714, ENSBTAG00000009876, ENSBTAG00000012210, ENSBTAG00000007049, ENSBTAG00000014177
	GO:0006641~triglyceride metabolic process	5	2.6738	4.79681e-05	ENSBTAG00000011944, ENSBTAG00000019764, ENSBTAG00000001936, ENSBTAG00000020558, ENSBTAG00000012398
	GO:0006520~cellular amino acid metabolic process	9	4.81283	5.40473e-05	ENSBTAG00000011062, ENSBTAG00000015895, ENSBTAG00000012403, ENSBTAG00000004175, ENSBTAG00000002214, ENSBTAG00000001488, ENSBTAG00000002255, ENSBTAG00000012794, ENSBTAG00000016662
	GO:0046486~glycerolipid metabolic process	7	3.74332	6.10712e-05	ENSBTAG00000011944, ENSBTAG00000019764, ENSBTAG00000001936, ENSBTAG00000015654, ENSBTAG00000009212, ENSBTAG00000020558, ENSBTAG00000012398
	GO:0006022~aminoglycan metabolic process	5	2.6738	6.86868e-05	ENSBTAG00000007846, ENSBTAG00000000259, ENSBTAG00000007843, ENSBTAG00000014075, ENSBTAG00000007850
	GO:0002253~activation of immune response	6	3.20856	7.5354e-05	ENSBTAG00000016149, ENSBTAG00000017714, ENSBTAG00000009876, ENSBTAG00000012210, ENSBTAG00000007049, ENSBTAG00000014177
	GO:0050994~regulation of lipid catabolic process	4	2.13904	9.37937e-05	ENSBTAG00000009212, ENSBTAG00000020558, ENSBTAG00000021386, ENSBTAG00000012398
	GO:0006508~proteolysis	17	9.09091	0.000162464	ENSBTAG00000017714, ENSBTAG00000016385, ENSBTAG00000001271, ENSBTAG00000004003, ENSBTAG00000009501, ENSBTAG00000007411, ENSBTAG00000012210, ENSBTAG00000014177, ENSBTAG00000003572, ENSBTAG00000016149, ENSBTAG00000009876, ENSBTAG00000023941, ENSBTAG00000007148, ENSBTAG00000006354, ENSBTAG00000007049, ENSBTAG00000007073, ENSBTAG00000003950
	GO:0032371~regulation of sterol transport	4	2.13904	0.000219007	ENSBTAG00000015654, ENSBTAG00000009212, ENSBTAG00000020558, ENSBTAG00000012398
	GO:0046395~carboxylic acid catabolic process	6	3.20856	0.000243818	ENSBTAG00000011062, ENSBTAG00000015895, ENSBTAG00000015654, ENSBTAG00000004175, ENSBTAG00000002214, ENSBTAG00000012794
	GO:0032368~regulation of lipid transport	4	2.13904	0.000420137	ENSBTAG00000015654, ENSBTAG00000009212, ENSBTAG00000020558, ENSBTAG00000012398
	GO:0009063~cellular amino acid catabolic process	5	2.6738	0.000526763	ENSBTAG00000011062, ENSBTAG00000015895, ENSBTAG00000004175, ENSBTAG00000002214, ENSBTAG00000012794
	GO:0030203~glycosaminoglycan metabolic process	4	2.13904	0.000712273	ENSBTAG00000007846, ENSBTAG00000007843, ENSBTAG00000014075, ENSBTAG00000007850
	GO:0030194~positive regulation of blood coagulation	3	1.60428	0.000871932	ENSBTAG00000001265, ENSBTAG00000001271, ENSBTAG00000007148
	GO:0006570~tyrosine metabolic process	3	1.60428	0.000871932	ENSBTAG00000015895, ENSBTAG00000004175, ENSBTAG00000002214
	GO:0042730~fibrinolysis	3	1.60428	0.000871932	ENSBTAG00000001271, ENSBTAG00000007148, ENSBTAG00000009501
	GO:0032375~negative regulation of cholesterol transport	3	1.60428	0.000871932	ENSBTAG00000009212, ENSBTAG00000020558, ENSBTAG00000012398
	GO:0032372~negative regulation of sterol transport	3	1.60428	0.000871932	ENSBTAG00000009212, ENSBTAG00000020558, ENSBTAG00000012398
	GO:0009310~amine catabolic process	5	2.6738	0.000977908	ENSBTAG00000011062, ENSBTAG00000015895, ENSBTAG00000004175, ENSBTAG00000002214, ENSBTAG00000012794
	GO:0060191~regulation of lipase activity	4	2.13904	0.00110911	ENSBTAG00000009212, ENSBTAG00000020558, ENSBTAG00000021386, ENSBTAG00000012398
	GO:0008202~steroid metabolic process	6	3.20856	0.00115558	ENSBTAG00000013718, ENSBTAG00000003898, ENSBTAG00000009212, ENSBTAG00000011720, ENSBTAG00000021386, ENSBTAG00000012398
	GO:0050996~positive regulation of lipid catabolic process	3	1.60428	0.00180864	ENSBTAG00000009212, ENSBTAG00000020558, ENSBTAG00000021386
	GO:0033700~phospholipid efflux	3	1.60428	0.00180864	ENSBTAG00000009212, ENSBTAG00000020558, ENSBTAG00000012398
	GO:0050820~positive regulation of coagulation	3	1.60428	0.00239673	ENSBTAG00000001265, ENSBTAG00000001271, ENSBTAG00000007148
	GO:0032369~negative regulation of lipid transport	3	1.60428	0.00239673	ENSBTAG00000009212, ENSBTAG00000020558, ENSBTAG00000012398
	GO:0034369~plasma lipoprotein particle remodeling	3	1.60428	0.00306262	ENSBTAG00000019764, ENSBTAG00000009212, ENSBTAG00000012398
	GO:0019216~regulation of lipid metabolic process	4	2.13904	0.00545068	ENSBTAG00000009212, ENSBTAG00000020558, ENSBTAG00000021386, ENSBTAG00000012398
	GO:0030168~platelet activation	3	1.60428	0.00551234	ENSBTAG00000007148, ENSBTAG00000001638, ENSBTAG00000006745
	GO:0045833~negative regulation of lipid metabolic process	3	1.60428	0.00551234	ENSBTAG00000009212, ENSBTAG00000020558, ENSBTAG00000012398
	GO:0016125~sterol metabolic process	4	2.13904	0.00985928	ENSBTAG00000003898, ENSBTAG00000009212, ENSBTAG00000021386, ENSBTAG00000012398
LymphInt	GO:0042742~defense response to bacterium	5	2.82486	0.00114596	ENSBTAG00000006010, ENSBTAG00000005005, ENSBTAG00000027225, ENSBTAG00000034954, ENSBTAG00000035183
	GO:0050863~regulation of T cell activation	5	2.82486	0.00190298	ENSBTAG00000013730, ENSBTAG00000012368, ENSBTAG00000020883, ENSBTAG00000000277, ENSBTAG00000013170
	GO:0051249~regulation of lymphocyte activation	5	2.82486	0.0037767	ENSBTAG00000013730, ENSBTAG00000012368, ENSBTAG00000020883, ENSBTAG00000000277, ENSBTAG00000013170
	GO:0050778~positive regulation of immune response	5	2.82486	0.00395868	ENSBTAG00000001882, ENSBTAG00000020602, ENSBTAG00000015615, ENSBTAG00000012368, ENSBTAG00000026067
	GO:0002694~regulation of leukocyte activation	5	2.82486	0.00563278	ENSBTAG00000013730, ENSBTAG00000012368, ENSBTAG00000020883, ENSBTAG00000000277, ENSBTAG00000013170
	GO:0030098~lymphocyte differentiation	4	2.25989	0.00759531	ENSBTAG00000001882, ENSBTAG00000017843, ENSBTAG00000015615, ENSBTAG00000021397
	GO:0002697~regulation of immune effector process	4	2.25989	0.00804244	ENSBTAG00000017843, ENSBTAG00000012368, ENSBTAG00000020883, ENSBTAG00000026067
	GO:0050870~positive regulation of T cell activation	4	2.25989	0.00804244	ENSBTAG00000013730, ENSBTAG00000012368, ENSBTAG00000020883, ENSBTAG00000000277
	GO:0006935~chemotaxis	4	2.25989	0.00998449	ENSBTAG00000031348, ENSBTAG00000001725, ENSBTAG00000011961, ENSBTAG00000015133
	GO:0031347~regulation of defense response	4	2.25989	0.0116051	ENSBTAG00000020602, ENSBTAG00000012368, ENSBTAG00000020883, ENSBTAG00000026067
Mammary	GO:0042742~defense response to bacterium	5	2.82486	0.00101893	ENSBTAG00000018926, ENSBTAG00000005005, ENSBTAG00000016864, ENSBTAG00000012780, ENSBTAG00000001292
	GO:0009888~tissue development	9	5.08475	0.0012724	ENSBTAG00000006810, ENSBTAG00000017150, ENSBTAG00000001250, ENSBTAG00000005260, ENSBTAG00000006538, ENSBTAG00000006806, ENSBTAG00000038384, ENSBTAG00000012460, ENSBTAG00000024683
	GO:0060429~epithelium development	5	2.82486	0.00443286	ENSBTAG00000017150, ENSBTAG00000001250, ENSBTAG00000006538, ENSBTAG00000006806, ENSBTAG00000038384
	GO:0030855~epithelial cell differentiation	4	2.25989	0.00545864	ENSBTAG00000017150, ENSBTAG00000006538, ENSBTAG00000006806, ENSBTAG00000038384
Ovaries	GO:0008406~gonad development	6	3.26087	4.91546e-06	ENSBTAG00000007916, ENSBTAG00000009017, ENSBTAG00000031277, ENSBTAG00000025775, ENSBTAG00000015532, ENSBTAG00000002081
	GO:0045137~development of primary sexual characteristics	6	3.26087	8.16225e-06	ENSBTAG00000007916, ENSBTAG00000009017, ENSBTAG00000031277, ENSBTAG00000025775, ENSBTAG00000015532, ENSBTAG00000002081
	GO:0009888~tissue development	9	4.8913	0.000341887	ENSBTAG00000007916, ENSBTAG00000003304, ENSBTAG00000013103, ENSBTAG00000009017, ENSBTAG00000021827, ENSBTAG00000031277, ENSBTAG00000002317, ENSBTAG00000012460, ENSBTAG00000002081
	GO:0030325~adrenal gland development	3	1.63043	0.000920947	ENSBTAG00000009017, ENSBTAG00000002258, ENSBTAG00000015532
	GO:0006694~steroid biosynthetic process	4	2.17391	0.00241276	ENSBTAG00000006934, ENSBTAG00000002258, ENSBTAG00000006769, ENSBTAG00000015532
	GO:0008584~male gonad development	3	1.63043	0.0050616	ENSBTAG00000009017, ENSBTAG00000025775, ENSBTAG00000015532
	GO:0046546~development of primary male sexual characteristics	3	1.63043	0.00787713	ENSBTAG00000009017, ENSBTAG00000025775, ENSBTAG00000015532
	GO:0008585~female gonad development	3	1.63043	0.00866888	ENSBTAG00000009017, ENSBTAG00000031277, ENSBTAG00000002081
	GO:0022602~ovulation cycle process	3	1.63043	0.00866888	ENSBTAG00000009017, ENSBTAG00000031277, ENSBTAG00000002081
	GO:0046660~female sex differentiation	3	1.63043	0.00949479	ENSBTAG00000009017, ENSBTAG00000031277, ENSBTAG00000002081
	GO:0046545~development of primary female sexual characteristics	3	1.63043	0.00949479	ENSBTAG00000009017, ENSBTAG00000031277, ENSBTAG00000002081
Spleen	GO:0009888~tissue development	9	5.45455	0.00141205	ENSBTAG00000020568, ENSBTAG00000009017, ENSBTAG00000006538, ENSBTAG00000016920, ENSBTAG00000021827, ENSBTAG00000002317, ENSBTAG00000015441, ENSBTAG00000021397, ENSBTAG00000012460
	GO:0042113~B cell activation	4	2.42424	0.00297281	ENSBTAG00000001882, ENSBTAG00000018849, ENSBTAG00000040293, ENSBTAG00000021397
	GO:0002526~acute inflammatory response	4	2.42424	0.00534692	ENSBTAG00000020859, ENSBTAG00000011196, ENSBTAG00000000522, ENSBTAG00000007153
	GO:0042742~defense response to bacterium	4	2.42424	0.010592	ENSBTAG00000006010, ENSBTAG00000027225, ENSBTAG00000034954, ENSBTAG00000026088
Thymus	GO:0042742~defense response to bacterium	9	5.29412	3.25117e-09	ENSBTAG00000013356, ENSBTAG00000003022, ENSBTAG00000031519, ENSBTAG00000034954, ENSBTAG00000024852, ENSBTAG00000020076, ENSBTAG00000002635, ENSBTAG00000035183, ENSBTAG00000031599
	GO:0030098~lymphocyte differentiation	6	3.52941	1.92097e-05	ENSBTAG00000001882, ENSBTAG00000021141, ENSBTAG00000031309, ENSBTAG00000015615, ENSBTAG00000012695, ENSBTAG00000040293
	GO:0002764~immune response-regulating signal transduction	5	2.94118	4.52197e-05	ENSBTAG00000001882, ENSBTAG00000002297, ENSBTAG00000015615, ENSBTAG00000008299, ENSBTAG00000012695
	GO:0002521~leukocyte differentiation	6	3.52941	6.22871e-05	ENSBTAG00000001882, ENSBTAG00000021141, ENSBTAG00000031309, ENSBTAG00000015615, ENSBTAG00000012695, ENSBTAG00000040293
	GO:0030217~T cell differentiation	5	2.94118	8.60296e-05	ENSBTAG00000021141, ENSBTAG00000031309, ENSBTAG00000015615, ENSBTAG00000012695, ENSBTAG00000040293
	GO:0048534~hemopoietic or lymphoid organ development	7	4.11765	0.000186391	ENSBTAG00000001882, ENSBTAG00000002297, ENSBTAG00000021141, ENSBTAG00000031309, ENSBTAG00000015615, ENSBTAG00000012695, ENSBTAG00000040293
	GO:0050851~antigen receptor-mediated signaling pathway	4	2.35294	0.000247636	ENSBTAG00000001882, ENSBTAG00000002297, ENSBTAG00000015615, ENSBTAG00000012695
	GO:0002768~immune response-regulating cell surface receptor signaling pathway	4	2.35294	0.000524274	ENSBTAG00000001882, ENSBTAG00000002297, ENSBTAG00000015615, ENSBTAG00000012695
	GO:0042110~T cell activation	5	2.94118	0.000790402	ENSBTAG00000021141, ENSBTAG00000031309, ENSBTAG00000015615, ENSBTAG00000012695, ENSBTAG00000040293
	GO:0002757~immune response-activating signal transduction	4	2.35294	0.000848882	ENSBTAG00000001882, ENSBTAG00000002297, ENSBTAG00000015615, ENSBTAG00000012695
	GO:0030097~hemopoiesis	6	3.52941	0.000909561	ENSBTAG00000001882, ENSBTAG00000021141, ENSBTAG00000031309, ENSBTAG00000015615, ENSBTAG00000012695, ENSBTAG00000040293
	GO:0050778~positive regulation of immune response	5	2.94118	0.00200877	ENSBTAG00000001882, ENSBTAG00000002297, ENSBTAG00000015615, ENSBTAG00000012695, ENSBTAG00000026067
	GO:0002253~activation of immune response	4	2.35294	0.00426259	ENSBTAG00000001882, ENSBTAG00000002297, ENSBTAG00000015615, ENSBTAG00000012695
	GO:0030003~cellular cation homeostasis	5	2.94118	0.00498793	ENSBTAG00000002297, ENSBTAG00000011131, ENSBTAG00000007273, ENSBTAG00000012695, ENSBTAG00000005628
	GO:0015674~di-, tri-valent inorganic cation transport	5	2.94118	0.00593775	ENSBTAG00000002297, ENSBTAG00000011131, ENSBTAG00000007273, ENSBTAG00000012695, ENSBTAG00000012074
	GO:0030183~B cell differentiation	3	1.76471	0.00847451	ENSBTAG00000001882, ENSBTAG00000031309, ENSBTAG00000040293
Thyroid	GO:0042446~hormone biosynthetic process	3	1.65746	0.00324872	ENSBTAG00000007823, ENSBTAG00000006934, ENSBTAG00000001605
	GO:0015672~monovalent inorganic cation transport	7	3.8674	0.00585422	ENSBTAG00000001545, ENSBTAG00000010163, ENSBTAG00000012290, ENSBTAG00000000008, ENSBTAG00000004407, ENSBTAG00000024903, ENSBTAG00000002631
	GO:0030001~metal ion transport	8	4.41989	0.00700066	ENSBTAG00000001545, ENSBTAG00000003865, ENSBTAG00000010163, ENSBTAG00000012290, ENSBTAG00000000008, ENSBTAG00000004407, ENSBTAG00000024903, ENSBTAG00000002631
Tongue	GO:0007517~muscle organ development	14	7.56757	1.00812e-12	ENSBTAG00000006030, ENSBTAG00000040053, ENSBTAG00000009703, ENSBTAG00000012139, ENSBTAG00000014003, ENSBTAG00000011869, ENSBTAG00000020568, ENSBTAG00000021218, ENSBTAG00000004602, ENSBTAG00000008394, ENSBTAG00000026972, ENSBTAG00000018369, ENSBTAG00000011730, ENSBTAG00000014930, ENSBTAG00000021992
	GO:0014706~striated muscle tissue development	12	6.48649	1.79037e-11	ENSBTAG00000006030, ENSBTAG00000040053, ENSBTAG00000009703, ENSBTAG00000012139, ENSBTAG00000011869, ENSBTAG00000020568, ENSBTAG00000021218, ENSBTAG00000004602, ENSBTAG00000008394, ENSBTAG00000018369, ENSBTAG00000026972, ENSBTAG00000011730, ENSBTAG00000014930
	GO:0060537~muscle tissue development	12	6.48649	2.99765e-11	ENSBTAG00000006030, ENSBTAG00000040053, ENSBTAG00000009703, ENSBTAG00000012139, ENSBTAG00000011869, ENSBTAG00000020568, ENSBTAG00000021218, ENSBTAG00000004602, ENSBTAG00000008394, ENSBTAG00000018369, ENSBTAG00000026972, ENSBTAG00000011730, ENSBTAG00000014930
	GO:0060415~muscle tissue morphogenesis	6	3.24324	8.70632e-08	ENSBTAG00000020568, ENSBTAG00000040053, ENSBTAG00000009703, ENSBTAG00000008394, ENSBTAG00000018369, ENSBTAG00000011730, ENSBTAG00000014930
	GO:0055008~cardiac muscle tissue morphogenesis	6	3.24324	8.70632e-08	ENSBTAG00000020568, ENSBTAG00000040053, ENSBTAG00000009703, ENSBTAG00000008394, ENSBTAG00000018369, ENSBTAG00000011730, ENSBTAG00000014930
	GO:0048738~cardiac muscle tissue development	7	3.78378	2.57093e-07	ENSBTAG00000020568, ENSBTAG00000040053, ENSBTAG00000009703, ENSBTAG00000008394, ENSBTAG00000018369, ENSBTAG00000011730, ENSBTAG00000014930, ENSBTAG00000011869
	GO:0006941~striated muscle contraction	6	3.24324	9.95185e-07	ENSBTAG00000040053, ENSBTAG00000009703, ENSBTAG00000008394, ENSBTAG00000009702, ENSBTAG00000011730, ENSBTAG00000014547, ENSBTAG00000006419
	GO:0003007~heart morphogenesis	6	3.24324	7.12572e-06	ENSBTAG00000020568, ENSBTAG00000040053, ENSBTAG00000009703, ENSBTAG00000008394, ENSBTAG00000018369, ENSBTAG00000011730, ENSBTAG00000014930
	GO:0007507~heart development	8	4.32432	3.44019e-05	ENSBTAG00000020568, ENSBTAG00000040053, ENSBTAG00000009703, ENSBTAG00000008394, ENSBTAG00000018369, ENSBTAG00000011730, ENSBTAG00000014930, ENSBTAG00000011869, ENSBTAG00000005333
	GO:0009888~tissue development	12	6.48649	3.7362e-05	ENSBTAG00000006030, ENSBTAG00000040053, ENSBTAG00000009703, ENSBTAG00000012139, ENSBTAG00000011869, ENSBTAG00000020568, ENSBTAG00000021218, ENSBTAG00000004602, ENSBTAG00000008394, ENSBTAG00000018369, ENSBTAG00000026972, ENSBTAG00000011730, ENSBTAG00000014930
	GO:0006937~regulation of muscle contraction	5	2.7027	8.56367e-05	ENSBTAG00000020568, ENSBTAG00000008394, ENSBTAG00000022699, ENSBTAG00000014930, ENSBTAG00000006419
	GO:0048729~tissue morphogenesis	7	3.78378	0.000110427	ENSBTAG00000020568, ENSBTAG00000040053, ENSBTAG00000009703, ENSBTAG00000008394, ENSBTAG00000012139, ENSBTAG00000018369, ENSBTAG00000011730, ENSBTAG00000014930
	GO:0008016~regulation of heart contraction	5	2.7027	0.000156175	ENSBTAG00000020568, ENSBTAG00000040053, ENSBTAG00000009703, ENSBTAG00000008394, ENSBTAG00000022699, ENSBTAG00000011869
	GO:0055001~muscle cell development	5	2.7027	0.000231354	ENSBTAG00000008868, ENSBTAG00000020568, ENSBTAG00000040053, ENSBTAG00000006030, ENSBTAG00000009703, ENSBTAG00000011730
	GO:0060538~skeletal muscle organ development	5	2.7027	0.000368119	ENSBTAG00000021218, ENSBTAG00000004602, ENSBTAG00000006030, ENSBTAG00000026972, ENSBTAG00000012139
	GO:0009887~organ morphogenesis	9	4.86486	0.0010085	ENSBTAG00000020568, ENSBTAG00000040053, ENSBTAG00000009703, ENSBTAG00000008394, ENSBTAG00000026972, ENSBTAG00000012139, ENSBTAG00000018369, ENSBTAG00000011730, ENSBTAG00000014930, ENSBTAG00000007767
	GO:0051146~striated muscle cell differentiation	5	2.7027	0.00130031	ENSBTAG00000008868, ENSBTAG00000020568, ENSBTAG00000040053, ENSBTAG00000006030, ENSBTAG00000009703, ENSBTAG00000011730
	GO:0007512~adult heart development	3	1.62162	0.00133551	ENSBTAG00000020568, ENSBTAG00000040053, ENSBTAG00000009703, ENSBTAG00000011730
	GO:0045214~sarcomere organization	3	1.62162	0.00185807	ENSBTAG00000008868, ENSBTAG00000040053, ENSBTAG00000009703, ENSBTAG00000011730
	GO:0055002~striated muscle cell development	4	2.16216	0.00287877	ENSBTAG00000008868, ENSBTAG00000040053, ENSBTAG00000006030, ENSBTAG00000009703, ENSBTAG00000011730
	GO:0051153~regulation of striated muscle cell differentiation	3	1.62162	0.00314578	ENSBTAG00000020568, ENSBTAG00000022699, ENSBTAG00000031573
	GO:0006942~regulation of striated muscle contraction	3	1.62162	0.00314578	ENSBTAG00000020568, ENSBTAG00000008394, ENSBTAG00000022699
	GO:0019318~hexose metabolic process	6	3.24324	0.00433801	ENSBTAG00000019813, ENSBTAG00000001032, ENSBTAG00000005534, ENSBTAG00000019554, ENSBTAG00000014547, ENSBTAG00000000172
	GO:0043009~chordate embryonic development	7	3.78378	0.00452134	ENSBTAG00000020568, ENSBTAG00000040053, ENSBTAG00000009703, ENSBTAG00000026972, ENSBTAG00000012139, ENSBTAG00000011730, ENSBTAG00000014003, ENSBTAG00000007767
	GO:0051147~regulation of muscle cell differentiation	3	1.62162	0.00474657	ENSBTAG00000020568, ENSBTAG00000022699, ENSBTAG00000031573
	GO:0030239~myofibril assembly	3	1.62162	0.00474657	ENSBTAG00000008868, ENSBTAG00000040053, ENSBTAG00000009703, ENSBTAG00000011730
	GO:0002026~regulation of the force of heart contraction	3	1.62162	0.00566055	ENSBTAG00000040053, ENSBTAG00000009703, ENSBTAG00000008394, ENSBTAG00000011869
	GO:0001756~somitogenesis	3	1.62162	0.00664828	ENSBTAG00000026972, ENSBTAG00000011730, ENSBTAG00000014003
	GO:0031032~actomyosin structure organization	3	1.62162	0.00770829	ENSBTAG00000008868, ENSBTAG00000040053, ENSBTAG00000009703, ENSBTAG00000011730
	GO:0035282~segmentation	3	1.62162	0.00883914	ENSBTAG00000026972, ENSBTAG00000011730, ENSBTAG00000014003
	GO:0048562~embryonic organ morphogenesis	4	2.16216	0.0102324	ENSBTAG00000026972, ENSBTAG00000012139, ENSBTAG00000011730, ENSBTAG00000007767
Whiteskin	GO:0008544~epidermis development	9	5.20231	1.05193e-11	ENSBTAG00000010688, ENSBTAG00000020643, ENSBTAG00000006806, ENSBTAG00000039891, ENSBTAG00000031004, ENSBTAG00000012656, ENSBTAG00000013507, ENSBTAG00000017827, ENSBTAG00000009223
	GO:0007398~ectoderm development	9	5.20231	1.74131e-11	ENSBTAG00000010688, ENSBTAG00000020643, ENSBTAG00000006806, ENSBTAG00000039891, ENSBTAG00000031004, ENSBTAG00000012656, ENSBTAG00000013507, ENSBTAG00000017827, ENSBTAG00000009223
	GO:0009913~epidermal cell differentiation	6	3.46821	4.5324e-09	ENSBTAG00000010688, ENSBTAG00000006806, ENSBTAG00000031004, ENSBTAG00000013507, ENSBTAG00000017827, ENSBTAG00000009223
	GO:0030855~epithelial cell differentiation	7	4.04624	1.62659e-08	ENSBTAG00000010688, ENSBTAG00000006806, ENSBTAG00000031004, ENSBTAG00000038384, ENSBTAG00000013507, ENSBTAG00000017827, ENSBTAG00000009223
	GO:0009888~tissue development	10	5.78035	5.79735e-07	ENSBTAG00000010688, ENSBTAG00000020643, ENSBTAG00000006806, ENSBTAG00000039891, ENSBTAG00000031004, ENSBTAG00000012656, ENSBTAG00000038384, ENSBTAG00000013507, ENSBTAG00000017827, ENSBTAG00000009223
	GO:0060429~epithelium development	7	4.04624	7.25421e-07	ENSBTAG00000010688, ENSBTAG00000006806, ENSBTAG00000031004, ENSBTAG00000038384, ENSBTAG00000013507, ENSBTAG00000017827, ENSBTAG00000009223
	GO:0031424~keratinization	2	1.15607	0.00804356	ENSBTAG00000006806, ENSBTAG00000031004

## Sheet: SupplementaryTable5
Supplementary Table 5. Functional annotation analysis results of all differentially expressed genes within tissue, listing the KEGG pathways significantly (p<0.01) enriched within the differentially expressed genes of each tissue.
Adrenal	bta00140:Steroid hormone biosynthesis	6	3.2967	9.69751e-06	ENSBTAG00000011952, ENSBTAG00000001443, ENSBTAG00000006934, ENSBTAG00000005685, ENSBTAG00000014335, ENSBTAG00000006769
	bta00350:Tyrosine metabolism	4	2.1978	0.0022681	ENSBTAG00000034189, ENSBTAG00000011731, ENSBTAG00000026768, ENSBTAG00000004508
Blackskin	bta04916:Melanogenesis	3	1.7341	0.0106423	ENSBTAG00000011813, ENSBTAG00000013854, ENSBTAG00000020985
Blood	bta04512:ECM-receptor interaction	11	5.61224	1.70781e-08	ENSBTAG00000011802, ENSBTAG00000016542, ENSBTAG00000013103, ENSBTAG00000013472, ENSBTAG00000000575, ENSBTAG00000011154, ENSBTAG00000014666, ENSBTAG00000021466, ENSBTAG00000012849, ENSBTAG00000019269, ENSBTAG00000022635
	bta04510:Focal adhesion	13	6.63265	1.5625e-06	ENSBTAG00000011802, ENSBTAG00000016542, ENSBTAG00000009696, ENSBTAG00000021466, ENSBTAG00000019269, ENSBTAG00000000575, ENSBTAG00000013472, ENSBTAG00000000700, ENSBTAG00000013103, ENSBTAG00000017869, ENSBTAG00000002804, ENSBTAG00000012849, ENSBTAG00000022635
Braincaud	bta04080:Neuroactive ligand-receptor interaction	16	8.33333	4.36127e-11	ENSBTAG00000003392, ENSBTAG00000011579, ENSBTAG00000013422, ENSBTAG00000007887, ENSBTAG00000000219, ENSBTAG00000017136, ENSBTAG00000006691, ENSBTAG00000034854, ENSBTAG00000017209, ENSBTAG00000005236, ENSBTAG00000030286, ENSBTAG00000018585, ENSBTAG00000010251, ENSBTAG00000002891, ENSBTAG00000018989, ENSBTAG00000016645
	bta05014:Amyotrophic lateral sclerosis (ALS)	5	2.60417	0.000517759	ENSBTAG00000007887, ENSBTAG00000000219, ENSBTAG00000039530, ENSBTAG00000012628, ENSBTAG00000021949
	bta04020:Calcium signaling pathway	6	3.125	0.00699605	ENSBTAG00000005236, ENSBTAG00000011579, ENSBTAG00000007887, ENSBTAG00000020087, ENSBTAG00000009520, ENSBTAG00000002891
	bta04720:Long-term potentiation	4	2.08333	0.00942748	ENSBTAG00000007887, ENSBTAG00000000219, ENSBTAG00000020087, ENSBTAG00000009520
Braincereb	bta04080:Neuroactive ligand-receptor interaction	12	6.59341	2.03321e-07	ENSBTAG00000030286, ENSBTAG00000013422, ENSBTAG00000008672, ENSBTAG00000010251, ENSBTAG00000040386, ENSBTAG00000018585, ENSBTAG00000034854, ENSBTAG00000002749, ENSBTAG00000018989, ENSBTAG00000018435, ENSBTAG00000016645, ENSBTAG00000013262
Heart	bta05410:Hypertrophic cardiomyopathy (HCM)	11	6.04396	9.57948e-10	ENSBTAG00000005373, ENSBTAG00000006424, ENSBTAG00000013492, ENSBTAG00000008394, ENSBTAG00000001865, ENSBTAG00000018369, ENSBTAG00000005714, ENSBTAG00000009080, ENSBTAG00000005353, ENSBTAG00000021707, ENSBTAG00000022886
	bta05414:Dilated cardiomyopathy	11	6.04396	1.89155e-09	ENSBTAG00000005373, ENSBTAG00000006424, ENSBTAG00000008394, ENSBTAG00000001865, ENSBTAG00000018369, ENSBTAG00000005714, ENSBTAG00000009080, ENSBTAG00000005353, ENSBTAG00000012931, ENSBTAG00000021707, ENSBTAG00000022886
	bta04260:Cardiac muscle contraction	6	3.2967	0.000461246	ENSBTAG00000005373, ENSBTAG00000006424, ENSBTAG00000008920, ENSBTAG00000005714, ENSBTAG00000019521, ENSBTAG00000022886
	bta04810:Regulation of actin cytoskeleton	8	4.3956	0.00215155	ENSBTAG00000002066, ENSBTAG00000014674, ENSBTAG00000018369, ENSBTAG00000014818, ENSBTAG00000009696, ENSBTAG00000009080, ENSBTAG00000005198, ENSBTAG00000006722
	bta05412:Arrhythmogenic right ventricular cardiomyopathy (ARVC)	5	2.74725	0.00344166	ENSBTAG00000001865, ENSBTAG00000009696, ENSBTAG00000009080, ENSBTAG00000005353, ENSBTAG00000022886
	bta04510:Focal adhesion	7	3.84615	0.00780047	ENSBTAG00000002066, ENSBTAG00000018810, ENSBTAG00000022699, ENSBTAG00000018369, ENSBTAG00000014818, ENSBTAG00000009696, ENSBTAG00000009080
Kidney	bta04950:Maturity onset diabetes of the young	5	2.73224	9.31107e-05	ENSBTAG00000021795, ENSBTAG00000005386, ENSBTAG00000008280, ENSBTAG00000012116, ENSBTAG00000004710
	bta00983:Drug metabolism	5	2.73224	0.000474757	ENSBTAG00000040337, ENSBTAG00000012801, ENSBTAG00000001325, ENSBTAG00000021887, ENSBTAG00000026181
	bta00500:Starch and sucrose metabolism	5	2.73224	0.000597347	ENSBTAG00000040337, ENSBTAG00000010184, ENSBTAG00000026181, ENSBTAG00000020196, ENSBTAG00000016202
	bta00830:Retinol metabolism	5	2.73224	0.00120398	ENSBTAG00000037890, ENSBTAG00000040337, ENSBTAG00000026181, ENSBTAG00000001392, ENSBTAG00000001026
	bta00260:Glycine, serine and threonine metabolism	4	2.18579	0.00591804	ENSBTAG00000005797, ENSBTAG00000002110, ENSBTAG00000007690, ENSBTAG00000018831
	bta00053:Ascorbate and aldarate metabolism	3	1.63934	0.00908781	ENSBTAG00000040337, ENSBTAG00000002559, ENSBTAG00000026181
	bta00770:Pantothenate and CoA biosynthesis	3	1.63934	0.00908781	ENSBTAG00000001325, ENSBTAG00000021887, ENSBTAG00000020196
LegMuscle	bta05410:Hypertrophic cardiomyopathy (HCM)	8	4.30108	3.03351e-06	ENSBTAG00000008394, ENSBTAG00000001865, ENSBTAG00000011424, ENSBTAG00000018369, ENSBTAG00000021657, ENSBTAG00000005714, ENSBTAG00000007547, ENSBTAG00000005353
	bta05414:Dilated cardiomyopathy	8	4.30108	4.78674e-06	ENSBTAG00000008394, ENSBTAG00000001865, ENSBTAG00000011424, ENSBTAG00000018369, ENSBTAG00000021657, ENSBTAG00000005714, ENSBTAG00000007547, ENSBTAG00000005353
	bta04530:Tight junction	8	4.30108	9.81687e-05	ENSBTAG00000021218, ENSBTAG00000007090, ENSBTAG00000022244, ENSBTAG00000018204, ENSBTAG00000009703, ENSBTAG00000018369, ENSBTAG00000009702, ENSBTAG00000009696
	bta05412:Arrhythmogenic right ventricular cardiomyopathy (ARVC)	6	3.22581	0.000274746	ENSBTAG00000022244, ENSBTAG00000001865, ENSBTAG00000021657, ENSBTAG00000009696, ENSBTAG00000007547, ENSBTAG00000005353
	bta04260:Cardiac muscle contraction	6	3.22581	0.000339769	ENSBTAG00000011424, ENSBTAG00000021657, ENSBTAG00000008920, ENSBTAG00000005714, ENSBTAG00000007547, ENSBTAG00000019521
	bta05416:Viral myocarditis	5	2.68817	0.00214817	ENSBTAG00000007090, ENSBTAG00000018204, ENSBTAG00000009703, ENSBTAG00000001865, ENSBTAG00000009702
Liver	bta04610:Complement and coagulation cascades	24	12.8342	1.49939e-24	ENSBTAG00000005122, ENSBTAG00000000070, ENSBTAG00000017714, ENSBTAG00000016385, ENSBTAG00000001271, ENSBTAG00000004003, ENSBTAG00000001638, ENSBTAG00000009501, ENSBTAG00000006745, ENSBTAG00000007411, ENSBTAG00000012210, ENSBTAG00000003775, ENSBTAG00000018843, ENSBTAG00000014177, ENSBTAG00000003572, ENSBTAG00000016149, ENSBTAG00000003774, ENSBTAG00000009876, ENSBTAG00000007148, ENSBTAG00000020859,…
	bta00982:Drug metabolism	17	9.09091	2.81391e-17	ENSBTAG00000020597, ENSBTAG00000039647, ENSBTAG00000005450, ENSBTAG00000006991, ENSBTAG00000034189, ENSBTAG00000012201, ENSBTAG00000039991, ENSBTAG00000000085, ENSBTAG00000037559, ENSBTAG00000037613, ENSBTAG00000018365, ENSBTAG00000040337, ENSBTAG00000004040, ENSBTAG00000023939, ENSBTAG00000034139, ENSBTAG00000021408, ENSBTAG00000026181, ENSBTAG00000039362
	bta00830:Retinol metabolism	16	8.55615	6.31862e-17	ENSBTAG00000037890, ENSBTAG00000005450, ENSBTAG00000039647, ENSBTAG00000006991, ENSBTAG00000034189, ENSBTAG00000012201, ENSBTAG00000039991, ENSBTAG00000000085, ENSBTAG00000037559, ENSBTAG00000037613, ENSBTAG00000040337, ENSBTAG00000004040, ENSBTAG00000023939, ENSBTAG00000034139, ENSBTAG00000026181, ENSBTAG00000001392, ENSBTAG00000039362
	bta00980:Metabolism of xenobiotics by cytochrome P450	15	8.02139	2.41281e-15	ENSBTAG00000005450, ENSBTAG00000039647, ENSBTAG00000006991, ENSBTAG00000034189, ENSBTAG00000012201, ENSBTAG00000039991, ENSBTAG00000000085, ENSBTAG00000037559, ENSBTAG00000037613, ENSBTAG00000018365, ENSBTAG00000040337, ENSBTAG00000004040, ENSBTAG00000023939, ENSBTAG00000034139, ENSBTAG00000026181, ENSBTAG00000039362
	bta00983:Drug metabolism	10	5.34759	2.36896e-09	ENSBTAG00000037613, ENSBTAG00000039647, ENSBTAG00000005450, ENSBTAG00000040337, ENSBTAG00000004040, ENSBTAG00000012201, ENSBTAG00000012801, ENSBTAG00000039991, ENSBTAG00000021887, ENSBTAG00000026181, ENSBTAG00000039362
	bta00140:Steroid hormone biosynthesis	10	5.34759	7.22578e-09	ENSBTAG00000037613, ENSBTAG00000005287, ENSBTAG00000039647, ENSBTAG00000005450, ENSBTAG00000040337, ENSBTAG00000004040, ENSBTAG00000012201, ENSBTAG00000001658, ENSBTAG00000039991, ENSBTAG00000026181, ENSBTAG00000039362
	bta00500:Starch and sucrose metabolism	9	4.81283	8.87955e-08	ENSBTAG00000037613, ENSBTAG00000020363, ENSBTAG00000013333, ENSBTAG00000039647, ENSBTAG00000040337, ENSBTAG00000004040, ENSBTAG00000039991, ENSBTAG00000026181, ENSBTAG00000016202, ENSBTAG00000039362
	bta00591:Linoleic acid metabolism	8	4.27807	1.75684e-07	ENSBTAG00000000258, ENSBTAG00000018365, ENSBTAG00000005450, ENSBTAG00000023939, ENSBTAG00000012201, ENSBTAG00000000085, ENSBTAG00000009350, ENSBTAG00000037559
	bta00053:Ascorbate and aldarate metabolism	6	3.20856	1.54768e-06	ENSBTAG00000037613, ENSBTAG00000039647, ENSBTAG00000040337, ENSBTAG00000004040, ENSBTAG00000039991, ENSBTAG00000026181, ENSBTAG00000039362
	bta00040:Pentose and glucuronate interconversions	6	3.20856	1.54768e-06	ENSBTAG00000037613, ENSBTAG00000039647, ENSBTAG00000040337, ENSBTAG00000004040, ENSBTAG00000039991, ENSBTAG00000026181, ENSBTAG00000039362
	bta00150:Androgen and estrogen metabolism	7	3.74332	4.81446e-06	ENSBTAG00000037613, ENSBTAG00000039647, ENSBTAG00000040337, ENSBTAG00000004040, ENSBTAG00000001658, ENSBTAG00000039991, ENSBTAG00000026181, ENSBTAG00000039362
	bta00350:Tyrosine metabolism	7	3.74332	1.65847e-05	ENSBTAG00000015895, ENSBTAG00000006991, ENSBTAG00000034189, ENSBTAG00000034139, ENSBTAG00000004175, ENSBTAG00000002214, ENSBTAG00000001041
	bta00860:Porphyrin and chlorophyll metabolism	6	3.20856	8.03001e-05	ENSBTAG00000037613, ENSBTAG00000039647, ENSBTAG00000040337, ENSBTAG00000004040, ENSBTAG00000039991, ENSBTAG00000026181, ENSBTAG00000039362
	bta00590:Arachidonic acid metabolism	7	3.74332	0.000320778	ENSBTAG00000037890, ENSBTAG00000000258, ENSBTAG00000018365, ENSBTAG00000023939, ENSBTAG00000015735, ENSBTAG00000009350, ENSBTAG00000037559
	bta03320:PPAR signaling pathway	7	3.74332	0.000936717	ENSBTAG00000005287, ENSBTAG00000037890, ENSBTAG00000019764, ENSBTAG00000001936, ENSBTAG00000018054, ENSBTAG00000009212, ENSBTAG00000012398
	bta05020:Prion diseases	5	2.6738	0.00180259	ENSBTAG00000016149, ENSBTAG00000003774, ENSBTAG00000012210, ENSBTAG00000003775, ENSBTAG00000014177
	bta00360:Phenylalanine metabolism	4	2.13904	0.00280865	ENSBTAG00000004175, ENSBTAG00000002214, ENSBTAG00000012794, ENSBTAG00000001041
Lung	bta00982:Drug metabolism	8	4.34783	1.33069e-08	ENSBTAG00000002974, ENSBTAG00000004040, ENSBTAG00000032642, ENSBTAG00000026812, ENSBTAG00000026181, ENSBTAG00000003871, ENSBTAG00000006546, ENSBTAG00000037559
	bta00980:Metabolism of xenobiotics by cytochrome P450	6	3.26087	5.01932e-06	ENSBTAG00000004040, ENSBTAG00000032642, ENSBTAG00000026181, ENSBTAG00000003871, ENSBTAG00000006546, ENSBTAG00000037559
	bta00830:Retinol metabolism	4	2.17391	0.00217713	ENSBTAG00000004040, ENSBTAG00000026181, ENSBTAG00000003871, ENSBTAG00000037559
LymphInt	bta04060:Cytokine-cytokine receptor interaction	15	8.47458	7.93829e-09	ENSBTAG00000031348, ENSBTAG00000003313, ENSBTAG00000008924, ENSBTAG00000011961, ENSBTAG00000026489, ENSBTAG00000020883, ENSBTAG00000014983, ENSBTAG00000020892, ENSBTAG00000017843, ENSBTAG00000001725, ENSBTAG00000012368, ENSBTAG00000038639, ENSBTAG00000000277, ENSBTAG00000015133, ENSBTAG00000008479
	bta04672:Intestinal immune network for IgA production	6	3.38983	0.000152844	ENSBTAG00000031348, ENSBTAG00000017843, ENSBTAG00000021596, ENSBTAG00000026489, ENSBTAG00000020883, ENSBTAG00000039355
	bta04062:Chemokine signaling pathway	9	5.08475	0.000530374	ENSBTAG00000031348, ENSBTAG00000010161, ENSBTAG00000012684, ENSBTAG00000017718, ENSBTAG00000001725, ENSBTAG00000011961, ENSBTAG00000038639, ENSBTAG00000015133, ENSBTAG00000008479
	bta05320:Autoimmune thyroid disease	5	2.82486	0.00123007	ENSBTAG00000010057, ENSBTAG00000017843, ENSBTAG00000038159, ENSBTAG00000020883, ENSBTAG00000013170
	bta04514:Cell adhesion molecules (CAMs)	7	3.9548	0.00286662	ENSBTAG00000017843, ENSBTAG00000021596, ENSBTAG00000013167, ENSBTAG00000013417, ENSBTAG00000000561, ENSBTAG00000013170, ENSBTAG00000039355
	bta05340:Primary immunodeficiency	4	2.25989	0.0051552	ENSBTAG00000001882, ENSBTAG00000017843, ENSBTAG00000021596, ENSBTAG00000026489
	bta05330:Allograft rejection	4	2.25989	0.00612275	ENSBTAG00000010057, ENSBTAG00000017843, ENSBTAG00000038159, ENSBTAG00000020883
Mammary	bta00400:Phenylalanine, tyrosine and tryptophan biosynthesis	3	1.69492	0.000661612	ENSBTAG00000002214, ENSBTAG00000012414, ENSBTAG00000012794
	bta00360:Phenylalanine metabolism	3	1.69492	0.00844793	ENSBTAG00000002214, ENSBTAG00000012414, ENSBTAG00000012794
Ovaries	bta04512:ECM-receptor interaction	4	2.17391	0.0111371	ENSBTAG00000015650, ENSBTAG00000013103, ENSBTAG00000018810, ENSBTAG00000018160
Spleen	bta04610:Complement and coagulation cascades	7	4.24242	4.23521e-05	ENSBTAG00000004003, ENSBTAG00000020859, ENSBTAG00000011193, ENSBTAG00000003950, ENSBTAG00000018843, ENSBTAG00000011196, ENSBTAG00000007153
	bta05340:Primary immunodeficiency	4	2.42424	0.00310297	ENSBTAG00000001882, ENSBTAG00000018849, ENSBTAG00000040293, ENSBTAG00000015298
	bta04060:Cytokine-cytokine receptor interaction	7	4.24242	0.007022	ENSBTAG00000003313, ENSBTAG00000003289, ENSBTAG00000014725, ENSBTAG00000011961, ENSBTAG00000000277, ENSBTAG00000015298, ENSBTAG00000008479
thymus	bta04640:Hematopoietic cell lineage	11	6.47059	5.22888e-10	ENSBTAG00000039366, ENSBTAG00000021141, ENSBTAG00000038263, ENSBTAG00000009421, ENSBTAG00000006453, ENSBTAG00000026180, ENSBTAG00000038502, ENSBTAG00000020427, ENSBTAG00000022893, ENSBTAG00000003255, ENSBTAG00000008956
	bta05340:Primary immunodeficiency	8	4.70588	5.47797e-09	ENSBTAG00000001882, ENSBTAG00000021141, ENSBTAG00000031309, ENSBTAG00000023393, ENSBTAG00000012695, ENSBTAG00000040293, ENSBTAG00000003255, ENSBTAG00000008956
	bta04660:T cell receptor signaling pathway	6	3.52941	0.00179485	ENSBTAG00000021141, ENSBTAG00000021249, ENSBTAG00000006453, ENSBTAG00000012695, ENSBTAG00000003255, ENSBTAG00000008956
thyroid	bta04960:Aldosterone-regulated sodium reabsorption	4	2.20994	0.00315855	ENSBTAG00000010163, ENSBTAG00000012290, ENSBTAG00000000008, ENSBTAG00000002631
Tongue	bta05414:Dilated cardiomyopathy	9	4.86486	4.64287e-07	ENSBTAG00000019210, ENSBTAG00000008394, ENSBTAG00000001865, ENSBTAG00000011424, ENSBTAG00000018369, ENSBTAG00000021657, ENSBTAG00000005714, ENSBTAG00000007547, ENSBTAG00000005353
	bta05410:Hypertrophic cardiomyopathy (HCM)	8	4.32432	4.10781e-06	ENSBTAG00000008394, ENSBTAG00000001865, ENSBTAG00000011424, ENSBTAG00000018369, ENSBTAG00000021657, ENSBTAG00000005714, ENSBTAG00000007547, ENSBTAG00000005353
	bta04530:Tight junction	8	4.32432	0.000130595	ENSBTAG00000021218, ENSBTAG00000007090, ENSBTAG00000040053, ENSBTAG00000022244, ENSBTAG00000018204, ENSBTAG00000009703, ENSBTAG00000018369, ENSBTAG00000009702, ENSBTAG00000009696
	bta05412:Arrhythmogenic right ventricular cardiomyopathy (ARVC)	6	3.24324	0.000338032	ENSBTAG00000022244, ENSBTAG00000001865, ENSBTAG00000021657, ENSBTAG00000009696, ENSBTAG00000007547, ENSBTAG00000005353
	bta04260:Cardiac muscle contraction	6	3.24324	0.000417613	ENSBTAG00000011424, ENSBTAG00000021657, ENSBTAG00000008920, ENSBTAG00000005714, ENSBTAG00000007547, ENSBTAG00000019521
	bta05416:Viral myocarditis	5	2.7027	0.00252479	ENSBTAG00000007090, ENSBTAG00000040053, ENSBTAG00000018204, ENSBTAG00000009703, ENSBTAG00000001865, ENSBTAG00000009702
	bta04510:Focal adhesion	7	3.78378	0.00703544	ENSBTAG00000021218, ENSBTAG00000012866, ENSBTAG00000022244, ENSBTAG00000022699, ENSBTAG00000018369, ENSBTAG00000014930, ENSBTAG00000009696
Whiteskin	bta00590:Arachidonic acid metabolism	3	1.7341	0.00627725	ENSBTAG00000012217, ENSBTAG00000007436, ENSBTAG00000012475

## Sheet: SupplementaryTable10
Tissue	Ensembl Gene ID	Associated Gene Name	Description	Chromosome Name	Gene Start (bp)	Gene End (bp)	log(fold_change)	P_value
Adrenal gland	ENSBTAG00000000158	LY6K	lymphocyte antigen 6 complex, locus K [Source:HGNC Symbol;Acc:HGNC:24225]	14	2755206	2762197	4.06343	2.68919e-11
Adrenal gland	ENSBTAG00000000755	ZFR2	zinc finger RNA binding protein 2 [Source:HGNC Symbol;Acc:HGNC:29189]	7	21381365	21404904	3.6018	3.13923e-14
Adrenal gland	ENSBTAG00000001150	KCNE1	Bos taurus potassium voltage-gated channel, Isk-related family, member 1 (KCNE1), mRNA. [Source:RefSeq mRNA;Acc:NM_001077977]	1	401206	407700	3.0605	5.08107e-11
Adrenal gland	ENSBTAG00000001981	SLC6A17	sodium-dependent neutral amino acid transporter SLC6A17 [Source:RefSeq peptide;Acc:NP_001160045]	3	33337960	33373481	-0.533918	0.979494
Adrenal gland	ENSBTAG00000002599	MGARP	Bos taurus chromosome 17 open reading frame, human C4orf49 (MGARP), mRNA. [Source:RefSeq mRNA;Acc:NM_001166611]	17	18709903	18721278	6.75509	1.70986e-45
Adrenal gland	ENSBTAG00000002658	STAM	Bos taurus signal transducing adaptor molecule (SH3 domain and ITAM motif) 1 (STAM), mRNA. [Source:RefSeq mRNA;Acc:NM_001076842]	13	32390175	32445156	-0.423064	0.0369877
Adrenal gland	ENSBTAG00000002895	ATOH1	Bos taurus atonal homolog 1 (Drosophila) (ATOH1), mRNA. [Source:RefSeq mRNA;Acc:NM_001098099]	6	32136547	32138712	6.47525	7.54574e-12
Adrenal gland	ENSBTAG00000004595	GML	Bos taurus glycosylphosphatidylinositol anchored molecule like protein (GML), mRNA. [Source:RefSeq mRNA;Acc:NM_001077025]	14	2715416	2742638	9.28203	1.04508e-19
Adrenal gland	ENSBTAG00000004596		Bos taurus cytochrome P450, subfamily XI B, polypeptide 1 (CYP11B1), mRNA. [Source:RefSeq mRNA;Acc:NM_174638]	14	2705112	2710148	11.9549	2.25731e-37
Adrenal gland	ENSBTAG00000005846	FAM219B	family with sequence similarity 219, member B [Source:HGNC Symbol;Acc:HGNC:24695]	21	34181385	34185382	0.712661	0.00620198
Adrenal gland	ENSBTAG00000006709	NPPA	Bos taurus natriuretic peptide A (NPPA), mRNA. [Source:RefSeq mRNA;Acc:NM_174124]	16	42712044	42713502	5.25983	2.15818e-15
Adrenal gland	ENSBTAG00000008331	TMEM54	Bos taurus transmembrane protein 54 (TMEM54), mRNA. [Source:RefSeq mRNA;Acc:NM_001034364]	2	121604099	121611301	0.95454	0.0326242
Adrenal gland	ENSBTAG00000008336	HPCA	Bos taurus hippocalcin (HPCA), mRNA. [Source:RefSeq mRNA;Acc:NM_001025328]	2	121610859	121616754	0.694314	0.111827
Adrenal gland	ENSBTAG00000009349	MMEL1	membrane metallo-endopeptidase-like 1 [Source:HGNC Symbol;Acc:HGNC:14668]	16	51517449	51552204	4.49892	6.59754e-10
Adrenal gland	ENSBTAG00000010448	CPNE4	copine IV [Source:HGNC Symbol;Acc:HGNC:2317]	1	139678041	139842029	6.29768	1.07641e-27
Adrenal gland	ENSBTAG00000010860	DRD2	dopamine receptor D2 [Source:HGNC Symbol;Acc:HGNC:3023]	15	24303204	24316174	6.70233	1.12176e-14
Adrenal gland	ENSBTAG00000011038	MC2R	Bos taurus melanocortin 2 receptor (adrenocorticotropic hormone) (MC2R), mRNA. [Source:RefSeq mRNA;Acc:NM_174109]	24	44006264	44024553	7.26055	1.54705e-46
Adrenal gland	ENSBTAG00000011538	KIF1A	kinesin family member 1A [Source:HGNC Symbol;Acc:HGNC:888]	3	120502458	120608549	4.70587	2.02026e-26
Adrenal gland	ENSBTAG00000012351	ARNT2	aryl hydrocarbon receptor nuclear translocator 2 [Source:RefSeq peptide;Acc:NP_001193634]	21	26874338	26962870	2.9263	2.02198e-14
Adrenal gland	ENSBTAG00000012861		Bos taurus kinesin family member 4A (KIF4A), mRNA. [Source:RefSeq mRNA;Acc:NM_001206105]	X	85321685	85449499	0.645887	0.0244767
Adrenal gland	ENSBTAG00000013107	SHANK1	SH3 and multiple ankyrin repeat domains 1 [Source:HGNC Symbol;Acc:HGNC:15474]	18	57208106	57253991	5.03205	4.50388e-24
Adrenal gland	ENSBTAG00000013250	PCSK1N	Bos taurus proprotein convertase subtilisin/kexin type 1 inhibitor (PCSK1N), mRNA. [Source:RefSeq mRNA;Acc:NM_001083680]	X	92018743	92023258	4.73547	9.69348e-24
Adrenal gland	ENSBTAG00000013395	DBIL5	Bos taurus endozepine-like peptide 2 (DBIL5), mRNA. [Source:RefSeq mRNA;Acc:NM_178322]	19	22656997	22658195	1.47952	0.0109405
Adrenal gland	ENSBTAG00000015286	GOLGA1	golgin A1 [Source:HGNC Symbol;Acc:HGNC:4424]	11	95869270	95911957	-0.504844	0.00380322
Adrenal gland	ENSBTAG00000015415	UNC80	unc-80 homolog (C. elegans) [Source:HGNC Symbol;Acc:HGNC:26582]	2	98024633	98250962	4.1979	1.87716e-22
Adrenal gland	ENSBTAG00000016272	TEX11	testis expressed 11 [Source:HGNC Symbol;Acc:HGNC:11733]	X	85042821	85229518	5.70205	2.89326e-23
Adrenal gland	ENSBTAG00000017983	SLMO1	slowmo homolog 1 (Drosophila) [Source:HGNC Symbol;Acc:HGNC:24639]	24	43307449	43311183	0.341851	0.372229
Adrenal gland	ENSBTAG00000018765	SEMA5B	sema domain, seven thrombospondin repeats (type 1 and type 1-like), transmembrane domain (TM) and short cytoplasmic domain, (semaphorin) 5B [Source:HGNC Symbol;Acc:HGNC:10737]	1	67840125	67878028	1.90328	3.51552e-06
Adrenal gland	ENSBTAG00000019550	TBC1D2	Bos taurus TBC1 domain family, member 2 (TBC1D2), mRNA. [Source:RefSeq mRNA;Acc:NM_001101981]	8	63772483	63814993	0.0336949	0.908508
Adrenal gland	ENSBTAG00000020099	STMN2	Bos taurus stathmin-like 2 (STMN2), mRNA. [Source:RefSeq mRNA;Acc:NM_001034622]	14	44969002	45027081	5.5296	5.97356e-38
Adrenal gland	ENSBTAG00000020485	ARRB1	Bos taurus arrestin, beta 1 (ARRB1), mRNA. [Source:RefSeq mRNA;Acc:NM_174243]	15	55255745	55329451	-1.40827	1.5972e-10
Adrenal gland	ENSBTAG00000021492	FAM163A	family with sequence similarity 163, member A [Source:HGNC Symbol;Acc:HGNC:28274]	16	62462602	62470464	6.3724	9.77831e-17
Adrenal gland	ENSBTAG00000032858	DYDC1	Bos taurus DPY30 domain containing 1 (DYDC1), mRNA. [Source:RefSeq mRNA;Acc:NM_001040571]	28	35923906	35945148	3.50546	1.32531e-07
Adrenal gland	ENSBTAG00000037824		Uncharacterized protein [Source:UniProtKB/TrEMBL;Acc:F1MU47]	14	2770551	2775678	12.9221	1.11939e-47
Adrenal gland	ENSBTAG00000038277	HIST1H2BJ	histone cluster 1, H2bj [Source:HGNC Symbol;Acc:HGNC:4761]	23	31121336	31127004	3.47583	3.1177e-06
Adrenal gland	ENSBTAG00000040268	UBE2U	Bos taurus ubiquitin-conjugating enzyme E2U (putative) (UBE2U), mRNA. [Source:RefSeq mRNA;Acc:NM_001099193]	3	81575429	81652244	2.9874	4.84214e-05
Adrenal gland	ENSBTAG00000040518			2	122343234	122344583	3.03084	3.12699e-18
Adrenal gland	ENSBTAG00000042305	snoZ30	Z30 small nucleolar RNA [Source:RFAM;Acc:RF00288]	19	15087728	15087824	1.68248	0.0142995
Adrenal gland	ENSBTAG00000043972	SLC24A2	solute carrier family 24 (sodium/potassium/calcium exchanger), member 2 [Source:HGNC Symbol;Acc:HGNC:10976]	8	24497953	24778056	3.89426	5.95175e-17
Adrenal gland	ENSBTAG00000044035	GPRIN1	G protein regulated inducer of neurite outgrowth 1 [Source:HGNC Symbol;Acc:HGNC:24835]	7	39423156	39426047	4.06879	5.72258e-14
Adrenal gland	ENSBTAG00000047039		Uncharacterized protein [Source:UniProtKB/TrEMBL;Acc:G3MYD2]	23	27083669	27085420	10.7426	2.3031e-59
Adrenal gland	ENSBTAG00000047186	NME2	Bos taurus non-metastatic cells 2, protein (NM23B) expressed in (NME2), mRNA. [Source:RefSeq mRNA;Acc:NM_001076376]	19	36214293	36217603	-0.0400432	0.835263
Adrenal gland	ENSBTAG00000047431	SNORA42	Small nucleolar RNA SNORA42/SNORA80 family [Source:RFAM;Acc:RF00406]	11	87176851	87176982	4.2991	3.1475e-13
Brain Caudal lobe	ENSBTAG00000000219	GRIN2B	glutamate receptor, ionotropic, N-methyl D-aspartate 2B [Source:HGNC Symbol;Acc:HGNC:4586]	5	96408804	96761516	7.94454	8.31745e-19
Brain Caudal lobe	ENSBTAG00000002845	CDH10	cadherin 10, type 2 (T2-cadherin) [Source:HGNC Symbol;Acc:HGNC:1749]	20	48874612	49060950	6.86356	2.99568e-33
Brain Caudal lobe	ENSBTAG00000003305	NCF1	Bos taurus neutrophil cytosolic factor 1 (NCF1), mRNA. [Source:RefSeq mRNA;Acc:NM_174119]	25	33267458	33282335	-0.0854191	0.77788
Brain Caudal lobe	ENSBTAG00000003392	GABRA5	Bos taurus gamma-aminobutyric acid (GABA) A receptor, alpha 5 (GABRA5), mRNA. [Source:RefSeq mRNA;Acc:NM_001075844]	21	4407154	4499274	10.9086	1.19994e-35
Brain Caudal lobe	ENSBTAG00000003435	FAM189A1	family with sequence similarity 189, member A1 [Source:HGNC Symbol;Acc:HGNC:29075]	21	28629932	28684490	7.19447	2.33664e-16
Brain Caudal lobe	ENSBTAG00000003684	LRFN5	Bos taurus leucine rich repeat and fibronectin type III domain containing 5 (LRFN5), mRNA. [Source:RefSeq mRNA;Acc:NM_001081610]	21	51772760	52095083	8.12985	1.91044e-29
Brain Caudal lobe	ENSBTAG00000003691	NTSR2	neurotensin receptor 2 [Source:HGNC Symbol;Acc:HGNC:8040]	11	86183811	86191260	7.61435	5.81287e-20
Brain Caudal lobe	ENSBTAG00000004988	CCKAR	Bos taurus cholecystokinin A receptor (CCKAR), mRNA. [Source:RefSeq mRNA;Acc:NM_001101865]	6	47468324	47479538	5.36392	1.12759e-15
Brain Caudal lobe	ENSBTAG00000005490	P4HTM	Bos taurus prolyl 4-hydroxylase, transmembrane (endoplasmic reticulum) (P4HTM), mRNA. [Source:RefSeq mRNA;Acc:NM_001076115]	22	51556260	51569916	2.24248	5.02677e-15
Brain Caudal lobe	ENSBTAG00000005965	ADGRA1	adhesion G protein-coupled receptor A1 [Source:HGNC Symbol;Acc:HGNC:13838]	26	50854863	50882327	5.61531	3.5475e-20
Brain Caudal lobe	ENSBTAG00000005999	FSD1	Bos taurus fibronectin type III and SPRY domain containing 1 (FSD1), mRNA. [Source:RefSeq mRNA;Acc:NM_001081518]	7	20979098	20990894	5.67974	3.62639e-27
Brain Caudal lobe	ENSBTAG00000006372	KLHL42	kelch-like family member 42 [Source:HGNC Symbol;Acc:HGNC:29252]	5	82452437	82468701	0.815789	0.00648303
Brain Caudal lobe	ENSBTAG00000006620	SLC24A4	solute carrier family 24 (sodium/potassium/calcium exchanger), member 4 [Source:HGNC Symbol;Acc:HGNC:10978]	21	57596461	57783306	7.86829	3.8162e-19
Brain Caudal lobe	ENSBTAG00000006626	TMEM132B	transmembrane protein 132B [Source:HGNC Symbol;Acc:HGNC:29397]	17	52565556	52785519	5.89575	6.20135e-31
Brain Caudal lobe	ENSBTAG00000007206	STRIP2	striatin interacting protein 2 [Source:HGNC Symbol;Acc:HGNC:22209]	4	94153704	94200845	1.30034	6.28024e-11
Brain Caudal lobe	ENSBTAG00000007514	CPNE5	copine V [Source:HGNC Symbol;Acc:HGNC:2318]	23	10632882	10734550	6.14272	4.74178e-29
Brain Caudal lobe	ENSBTAG00000009180	NRSN1	Bos taurus neurensin 1 (NRSN1), mRNA. [Source:RefSeq mRNA;Acc:NM_001075469]	23	33268316	33288625	10.9354	6.21469e-44
Brain Caudal lobe	ENSBTAG00000009269	GRIK3	Bos taurus glutamate receptor, ionotropic, kainate 3 (GRIK3), mRNA. [Source:RefSeq mRNA;Acc:NM_001206003]	3	109574933	109667304	5.03371	7.11774e-23
Brain Caudal lobe	ENSBTAG00000009328	NWD1	Bos taurus NACHT and WD repeat domain containing 1 (NWD1), mRNA. [Source:RefSeq mRNA;Acc:NM_001102210]	7	6159977	6224033	6.77985	6.05112e-33
Brain Caudal lobe	ENSBTAG00000010379	CRTC1	Bos taurus CREB regulated transcription coactivator 1 (CRTC1), mRNA. [Source:RefSeq mRNA;Acc:NM_001206319]	7	4363530	4447524	1.93088	6.38166e-09
Brain Caudal lobe	ENSBTAG00000010938	C2H1orf64	Bos taurus chromosome 2 open reading frame, human C1orf64 (C2H1orf64), mRNA. [Source:RefSeq mRNA;Acc:NM_001205359]	2	136647774	136650918	6.67708	9.4225e-16
Brain Caudal lobe	ENSBTAG00000011706	TNR	tenascin R [Source:HGNC Symbol;Acc:HGNC:11953]	16	58006950	58156083	7.41429	1.00371e-29
Brain Caudal lobe	ENSBTAG00000011804	ARNTL2	aryl hydrocarbon receptor nuclear translocator-like 2 [Source:HGNC Symbol;Acc:HGNC:18984]	5	82875251	82939156	5.08086	4.42161e-13
Brain Caudal lobe	ENSBTAG00000012307	DTNA	Bos taurus dystrobrevin, alpha (DTNA), mRNA. [Source:RefSeq mRNA;Acc:NM_001076260]	24	22445691	22767026	3.07321	9.87131e-34
Brain Caudal lobe	ENSBTAG00000014543	PLEX2	Bos taurus plexin A4 (PLXNA4), mRNA. [Source:RefSeq mRNA;Acc:NM_001191504]	4	96581220	97047201	2.87714	3.66488e-21
Brain Caudal lobe	ENSBTAG00000014600	ADCY8	Bos taurus adenylate cyclase 8 (brain) (ADCY8), mRNA. [Source:RefSeq mRNA;Acc:NM_001192841]	14	10821670	11047549	6.26999	1.10147e-28
Brain Caudal lobe	ENSBTAG00000014940	KCNAB3	Bos taurus potassium voltage-gated channel, shaker-related subfamily, beta member 3 (KCNAB3), mRNA. [Source:RefSeq mRNA;Acc:NM_001081627]	19	28214105	28220774	4.57971	7.78217e-25
Brain Caudal lobe	ENSBTAG00000015905	ARHGAP32	rho GTPase-activating protein 32 [Source:RefSeq peptide;Acc:NP_001179016]	29	32874442	33009046	3.2398	9.57396e-28
Brain Caudal lobe	ENSBTAG00000015919	DKFZP564O0823	Bos taurus prostate androgen-regulated mucin-like protein 1 (PARM1), mRNA. [Source:RefSeq mRNA;Acc:NM_001075771]	6	91597122	91723390	2.17966	1.20067e-21
Brain Caudal lobe	ENSBTAG00000017031	ERICH3	glutamate-rich 3 [Source:HGNC Symbol;Acc:HGNC:25346]	3	70348757	70420435	6.31328	1.09541e-31
Brain Caudal lobe	ENSBTAG00000017593	TREM1	Bos taurus triggering receptor expressed on myeloid cells 1 (TREM1), mRNA. [Source:RefSeq mRNA;Acc:NM_206970]	23	15148077	15163188	-3.51997	4.52984e-12
Brain Caudal lobe	ENSBTAG00000017679	PAK7	Bos taurus p21 protein (Cdc42/Rac)-activated kinase 7 (PAK7), mRNA. [Source:RefSeq mRNA;Acc:NM_001206594]	13	2474411	2518380	6.54054	2.95605e-22
Brain Caudal lobe	ENSBTAG00000018520	SCN1A	sodium channel, voltage gated, type I alpha subunit [Source:HGNC Symbol;Acc:HGNC:10585]	2	30321635	30415283	8.49086	2.40035e-36
Brain Caudal lobe	ENSBTAG00000019426	RNF175	ring finger protein 175 [Source:HGNC Symbol;Acc:HGNC:27735]	17	3880448	3946699	8.29528	1.54604e-30
Brain Caudal lobe	ENSBTAG00000020238	RIMS1	regulating synaptic membrane exocytosis 1 [Source:HGNC Symbol;Acc:HGNC:17282]	9	11681040	11932521	7.962	6.65558e-39
Brain Caudal lobe	ENSBTAG00000020247	ADCYAP1R1	Pituitary adenylate cyclase-activating polypeptide type I receptor [Source:UniProtKB/Swiss-Prot;Acc:Q29627]	4	65670543	65729276	4.30853	3.87179e-31
Brain Caudal lobe	ENSBTAG00000021327	DAW1	Bos taurus WD repeat domain 69 (DAW1), mRNA. [Source:RefSeq mRNA;Acc:NM_001075930]	2	116803654	116839529	4.06029	3.88354e-12
Brain Caudal lobe	ENSBTAG00000023920	GPR158	Bos taurus G protein-coupled receptor 158 (GPR158), mRNA. [Source:RefSeq mRNA;Acc:NM_001206442]	13	26229727	26526726	8.51689	2.34342e-33
Brain Caudal lobe	ENSBTAG00000024980	VIT	vitrin [Source:HGNC Symbol;Acc:HGNC:12697]	11	19179548	19302492	3.70183	1.49291e-14
Brain Caudal lobe	ENSBTAG00000027182	NR3C2	nuclear receptor subfamily 3, group C, member 2 [Source:HGNC Symbol;Acc:HGNC:7979]	17	9742222	10173282	1.91901	2.04572e-12
Brain Caudal lobe	ENSBTAG00000030255	PDXP	Bos taurus pyridoxal (pyridoxine, vitamin B6) phosphatase (PDXP), mRNA. [Source:RefSeq mRNA;Acc:NM_001035035]	5	110000368	110006138	2.58939	2.21954e-21
Brain Caudal lobe	ENSBTAG00000031967	AMPH	Bos taurus amphiphysin (AMPH), mRNA. [Source:RefSeq mRNA;Acc:NM_001098130]	4	83035934	83247969	5.27083	5.49755e-31
Brain Caudal lobe	ENSBTAG00000043992	RNF180	ring finger protein 180 [Source:HGNC Symbol;Acc:HGNC:27752]	20	15075233	15320360	4.07068	5.06004e-20
Brain Caudal lobe	ENSBTAG00000044144	GUCY1A2	Bos taurus guanylate cyclase 1, soluble, alpha 2 (GUCY1A2), mRNA. [Source:RefSeq mRNA;Acc:NM_001191341]	15	16604381	17100655	7.55521	5.1025e-20
Brain Caudal lobe	ENSBTAG00000044195	SDK2	sidekick cell adhesion molecule 2 [Source:HGNC Symbol;Acc:HGNC:19308]	19	58439767	58579255	2.59672	7.03949e-13
Brain Caudal lobe	ENSBTAG00000045610	CACNA1I	calcium channel, voltage-dependent, T type, alpha 1I subunit [Source:HGNC Symbol;Acc:HGNC:1396]	5	111524747	111610218	7.93612	1.85725e-24
Brain Caudal lobe	ENSBTAG00000046052	ANKRD63	ankyrin repeat domain 63 [Source:HGNC Symbol;Acc:HGNC:40027]	10	36017219	36018364	6.30343	3.99799e-16
Brain Caudal lobe	ENSBTAG00000046277	RGS4	Regulator of G-protein signaling 4 [Source:UniProtKB/Swiss-Prot;Acc:Q29RM9]	3	6287012	6292402	6.42609	8.38142e-39
Brain cerebellum	ENSBTAG00000000329	MEGF10	Bos taurus multiple EGF-like-domains 10 (MEGF10), mRNA. [Source:RefSeq mRNA;Acc:NM_001046451]	7	27820355	27998816	3.69188	4.9543e-30
Brain cerebellum	ENSBTAG00000000558	NEUROD6	Bos taurus neurogenic differentiation 6 (NEUROD6), mRNA. [Source:RefSeq mRNA;Acc:NM_001076221]	4	65489394	65492587	9.93452	1.37297e-28
Brain cerebellum	ENSBTAG00000000951	JAKMIP3	Janus kinase and microtubule interacting protein 3 [Source:HGNC Symbol;Acc:HGNC:23523]	26	51450395	51504242	3.51985	1.52939e-18
Brain cerebellum	ENSBTAG00000000981	KLHDC8B	Bos taurus kelch domain containing 8B (KLHDC8B), mRNA. [Source:RefSeq mRNA;Acc:NM_001035370]	22	51427513	51432321	1.42186	1.72991e-07
Brain cerebellum	ENSBTAG00000001279	MPP2	membrane protein, palmitoylated 2 (MAGUK p55 subfamily member 2) [Source:HGNC Symbol;Acc:HGNC:7220]	19	44387968	44412456	5.05883	9.96537e-24
Brain cerebellum	ENSBTAG00000001870	CPNE6	Bos taurus copine VI (neuronal) (CPNE6), mRNA. [Source:RefSeq mRNA;Acc:NM_001045990]	10	20896405	20901462	6.00056	6.62587e-16
Brain cerebellum	ENSBTAG00000002134	FAM196B	family with sequence similarity 196, member B [Source:HGNC Symbol;Acc:HGNC:37271]	20	1657965	1680676	5.76077	1.11147e-16
Brain cerebellum	ENSBTAG00000002226	FBXO31	F-box protein 31 [Source:HGNC Symbol;Acc:HGNC:16510]	18	12974880	13009289	1.43375	9.51069e-11
Brain cerebellum	ENSBTAG00000002705	REC8	REC8 meiotic recombination protein [Source:HGNC Symbol;Acc:HGNC:16879]	10	20810613	20816425	2.55829	3.17759e-11
Brain cerebellum	ENSBTAG00000003467	SLC5A11	Bos taurus solute carrier family 5 (sodium/glucose cotransporter), member 11 (SLC5A11), mRNA. [Source:RefSeq mRNA;Acc:NM_001034660]	25	22780974	22838001	5.59578	8.72316e-22
Brain cerebellum	ENSBTAG00000005017	ZNF169	zinc finger protein 169 [Source:HGNC Symbol;Acc:HGNC:12957]	8	86955749	86974921	0.761241	0.022478
Brain cerebellum	ENSBTAG00000005306	TRH	Bos taurus thyrotropin-releasing hormone (TRH), mRNA. [Source:RefSeq mRNA;Acc:NM_001101221]	22	56530332	56533155	6.71681	4.35014e-16
Brain cerebellum	ENSBTAG00000005644	WBSCR17	Bos taurus UDP-N-acetyl-alpha-D-galactosamine:polypeptide N-acetylgalactosaminyltransferase 9 (GalNAc-T9) (GALNT9), mRNA. [Source:RefSeq mRNA;Acc:NM_001083641]	17	45843855	45959344	7.36682	3.10226e-27
Brain cerebellum	ENSBTAG00000006110	MCTP1	Bos taurus multiple C2 domains, transmembrane 1 (MCTP1), mRNA. [Source:RefSeq mRNA;Acc:NM_001104987]	7	96682484	96694175	2.89464	8.02508e-14
Brain cerebellum	ENSBTAG00000006280	RBFOX3	Bos taurus RNA binding protein, fox-1 homolog (C. elegans) 3 (RBFOX3), mRNA. [Source:RefSeq mRNA;Acc:NM_001075537]	19	53623087	53953037	7.47335	2.75844e-46
Brain cerebellum	ENSBTAG00000006683	ZFYVE28	zinc finger, FYVE domain containing 28 [Source:HGNC Symbol;Acc:HGNC:29334]	6	108429350	108481941	6.3141	1.72627e-24
Brain cerebellum	ENSBTAG00000007977	LAMP5	Bos taurus lysosomal-associated membrane protein family, member 5 (LAMP5), mRNA. [Source:RefSeq mRNA;Acc:NM_001083418]	13	2449018	2461032	9.87033	2.22667e-37
Brain cerebellum	ENSBTAG00000010024	MMP24	matrix metallopeptidase 24 (membrane-inserted) [Source:HGNC Symbol;Acc:HGNC:7172]	13	65172554	65202229	8.20086	6.04026e-34
Brain cerebellum	ENSBTAG00000010037	TMEM241	transmembrane protein 241 [Source:HGNC Symbol;Acc:HGNC:31723]	24	33549186	33626761	0.692448	0.0322991
Brain cerebellum	ENSBTAG00000011180	ACTR8	Bos taurus ARP8 actin-related protein 8 homolog (yeast) (ACTR8), mRNA. [Source:RefSeq mRNA;Acc:NM_001076361]	22	47591904	47607214	0.011937	0.948694
Brain cerebellum	ENSBTAG00000011274	ENO2	Bos taurus enolase 2 (gamma, neuronal) (ENO2), mRNA. [Source:RefSeq mRNA;Acc:NM_001101125]	5	103899878	103906801	8.10274	8.62225e-47
Brain cerebellum	ENSBTAG00000012390	ZNF483	Bos taurus zinc finger protein 483 (ZNF483), mRNA. [Source:RefSeq mRNA;Acc:NM_001105423]	8	102635721	102649996	5.6286	4.68489e-18
Brain cerebellum	ENSBTAG00000013632	GRM4	glutamate receptor, metabotropic 4 [Source:HGNC Symbol;Acc:HGNC:4596]	23	8084930	8188237	9.81772	1.21398e-37
Brain cerebellum	ENSBTAG00000013979			5	64213130	64239619	7.1512	2.17997e-18
Brain cerebellum	ENSBTAG00000014048	C20orf196	chromosome 20 open reading frame 196 [Source:HGNC Symbol;Acc:HGNC:26318]	13	48282728	48394530	0.02173	0.946684
Brain cerebellum	ENSBTAG00000015872	PROKR2	Bos taurus prokineticin receptor 2 (PROKR2), mRNA. [Source:RefSeq mRNA;Acc:NM_174640]	13	47908389	47915709	5.82025	1.18133e-20
Brain cerebellum	ENSBTAG00000016667	ZBTB46	zinc finger and BTB domain containing 46 [Source:HGNC Symbol;Acc:HGNC:16094]	13	54471017	54499223	2.44042	6.15923e-13
Brain cerebellum	ENSBTAG00000017350	PCLO	piccolo presynaptic cytomatrix protein [Source:HGNC Symbol;Acc:HGNC:13406]	4	37629861	38018531	7.4039	2.38567e-44
Brain cerebellum	ENSBTAG00000017677	SCG3	Bos taurus secretogranin III (SCG3), mRNA. [Source:RefSeq mRNA;Acc:NM_001102097]	10	58748957	58787385	6.7507	1.55023e-38
Brain cerebellum	ENSBTAG00000017717	RALYL	RNA-binding Raly-like protein [Source:RefSeq peptide;Acc:NP_001071400]	14	80076505	80281851	6.03025	4.9022e-25
Brain cerebellum	ENSBTAG00000018045	SLC12A4	solute carrier family 12 (potassium/chloride transporter), member 4 [Source:HGNC Symbol;Acc:HGNC:10913]	18	35547822	35569646	0.151407	0.39652
Brain cerebellum	ENSBTAG00000018130	MAP-2	microtubule-associated protein 2 [Source:RefSeq peptide;Acc:NP_001192736]	2	97843887	97988140	4.73832	1.61744e-42
Brain cerebellum	ENSBTAG00000018237	MYO16	myosin XVI [Source:HGNC Symbol;Acc:HGNC:29822]	12	87918740	88313548	6.68286	2.40379e-35
Brain cerebellum	ENSBTAG00000019204	RTN3	reticulon 3 [Source:HGNC Symbol;Acc:HGNC:10469]	29	42665350	42815403	1.95006	4.46023e-25
Brain cerebellum	ENSBTAG00000019694	ADAM23	Bos taurus ADAM metallopeptidase domain 23 (ADAM23), mRNA. [Source:RefSeq mRNA;Acc:NM_001083458]	2	95145119	95340402	3.8847	2.14286e-30
Brain cerebellum	ENSBTAG00000019980	DGKI	diacylglycerol kinase, iota [Source:HGNC Symbol;Acc:HGNC:2855]	4	101862571	102182929	4.71304	3.36951e-20
Brain cerebellum	ENSBTAG00000020048	MAPK10	Bos taurus mitogen-activated protein kinase 10 (MAPK10), mRNA. [Source:RefSeq mRNA;Acc:NM_001083728]	6	102687307	103063481	7.11991	8.62008e-48
Brain cerebellum	ENSBTAG00000020195	ANKRD34C	ankyrin repeat domain 34C [Source:HGNC Symbol;Acc:HGNC:33888]	21	25976049	25977656	4.59758	2.64436e-07
Brain cerebellum	ENSBTAG00000020413	APBA2	Bos taurus amyloid beta (A4) precursor protein-binding, family A, member 2 (APBA2), mRNA. [Source:RefSeq mRNA;Acc:NM_001077921]	21	28512734	28626134	8.56991	1.42613e-34
Brain cerebellum	ENSBTAG00000021462	CSF3	Bos taurus colony stimulating factor 3 (granulocyte) (CSF3), mRNA. [Source:RefSeq mRNA;Acc:NM_174028]	19	40981690	40983998	-2.6126	1
Brain cerebellum	ENSBTAG00000021846	CELSR3	cadherin, EGF LAG seven-pass G-type receptor 3 [Source:HGNC Symbol;Acc:HGNC:3230]	22	51793227	51818651	8.42523	1.07619e-28
Brain cerebellum	ENSBTAG00000024340	TRIL	TLR4 interactor with leucine-rich repeats [Source:HGNC Symbol;Acc:HGNC:22200]	4	67651907	67654339	2.53	1.47016e-10
Brain cerebellum	ENSBTAG00000030166	BTBD17	Bos taurus BTB (POZ) domain containing 17 (BTBD17), mRNA. [Source:RefSeq mRNA;Acc:NM_001205464]	19	57717495	57722442	8.09465	4.08569e-26
Brain cerebellum	ENSBTAG00000030690	RADIL	ras-associating and dilute domain-containing protein [Source:RefSeq peptide;Acc:NP_001157406]	25	39684040	39733711	2.73245	2.92995e-12
Brain cerebellum	ENSBTAG00000031618	WDR49	WD repeat domain 49 [Source:HGNC Symbol;Acc:HGNC:26587]	1	100676575	100786489	4.73562	2.0345e-09
Brain cerebellum	ENSBTAG00000031654	KCND3	potassium channel, voltage gated Shal related subfamily D, member 3 [Source:HGNC Symbol;Acc:HGNC:6239]	3	31464990	31684943	6.29549	2.73121e-28
Brain cerebellum	ENSBTAG00000031898	CNTNAP5	contactin associated protein-like 5 [Source:HGNC Symbol;Acc:HGNC:18748]	2	76761756	77286491	7.70793	7.4719e-23
Brain cerebellum	ENSBTAG00000032077	KCND2	Bos taurus potassium voltage-gated channel, Shal-related subfamily, member 2 (KCND2), mRNA. [Source:RefSeq mRNA;Acc:NM_001191184]	4	85436727	86002071	9.07207	1.55405e-34
Brain cerebellum	ENSBTAG00000033056	PLD5	Bos taurus phospholipase D family, member 5 (PLD5), mRNA. [Source:RefSeq mRNA;Acc:NM_001205378]	16	35407318	35635138	6.52812	8.85067e-28
Brain cerebellum	ENSBTAG00000034140	MEGF11	multiple EGF-like-domains 11 [Source:HGNC Symbol;Acc:HGNC:29635]	10	12721325	12807326	7.93646	2.38264e-34
Brain cerebellum	ENSBTAG00000040485	THEG	theg spermatid protein [Source:HGNC Symbol;Acc:HGNC:13706]	7	44639891	44650050	5.85107	1.4014e-12
Brain cerebellum	ENSBTAG00000042736	U6	U6 spliceosomal RNA [Source:RFAM;Acc:RF00026]	3	67131322	67131429	1.88076	0.0177041
Brain cerebellum	ENSBTAG00000045539	PCDHA5	protocadherin alpha 5 [Source:HGNC Symbol;Acc:HGNC:8671]	7	53603719	53606070	4.61612	1.71631e-12
Brain cerebellum	ENSBTAG00000046190	PCDHA3	protocadherin alpha 3 [Source:HGNC Symbol;Acc:HGNC:8669]	7	53585216	53588056	5.86077	1.3702e-14
Brain cerebellum	ENSBTAG00000046208	SCRT1	Bos taurus scratch homolog 1, zinc finger protein (Drosophila) (SCRT1), mRNA. [Source:RefSeq mRNA;Acc:NM_001206823]	14	1782901	1788087	8.41362	4.68001e-21
Brain cerebellum	ENSBTAG00000046760	BRD1	bromodomain containing 1 [Source:HGNC Symbol;Acc:HGNC:1102]	5	120826688	120858589	0.285971	0.158675
Brain cerebellum	ENSBTAG00000047996	IFITM10	interferon induced transmembrane protein 10 [Source:HGNC Symbol;Acc:HGNC:40022]	29	50450724	50460449	5.38215	1.10578e-20
Heart	ENSBTAG00000000271	MNS1	meiosis-specific nuclear structural 1 [Source:HGNC Symbol;Acc:HGNC:29636]	10	53958912	54043420	0.886586	0.00194863
Heart	ENSBTAG00000000310	MFAP5	Bos taurus microfibrillar associated protein 5 (MFAP5), mRNA. [Source:RefSeq mRNA;Acc:NM_174386]	5	101647629	101659377	3.18345	9.4657e-14
Heart	ENSBTAG00000000698	MYO18B	myosin XVIIIB [Source:HGNC Symbol;Acc:HGNC:18150]	17	67768324	68000455	6.11983	1.89526e-39
Heart	ENSBTAG00000000824	TSEN54	TSEN54 tRNA splicing endonuclease subunit [Source:HGNC Symbol;Acc:HGNC:27561]	19	56657194	56663680	0.0832843	0.748593
Heart	ENSBTAG00000000961	NEURL2	Bos taurus neuralized homolog 2 (Drosophila) (NEURL2), mRNA. [Source:RefSeq mRNA;Acc:NM_001192636]	13	75365123	75367907	2.95243	3.42017e-16
Heart	ENSBTAG00000001055	HNRNPL	heterogeneous nuclear ribonucleoprotein L [Source:HGNC Symbol;Acc:HGNC:5045]	18	48823774	48835620	-0.435426	0.0153675
Heart	ENSBTAG00000001999	MGC143285	Bos taurus chromosome 15 open reading frame, human C11orf57 (C15H11orf57), mRNA. [Source:RefSeq mRNA;Acc:NM_001083423]	15	22707913	22718384	-0.204962	0.368733
Heart	ENSBTAG00000002157	LMOD2	leiomodin 2 (cardiac) [Source:HGNC Symbol;Acc:HGNC:6648]	4	88746219	88755270	9.68096	4.36101e-49
Heart	ENSBTAG00000004004	CSDC2	Bos taurus cold shock domain containing C2, RNA binding (CSDC2), mRNA. [Source:RefSeq mRNA;Acc:NM_001076877]	5	113160819	113174721	5.55532	5.63209e-40
Heart	ENSBTAG00000005604	POPDC2	Bos taurus popeye domain containing 2 (POPDC2), mRNA. [Source:RefSeq mRNA;Acc:NM_001099112]	1	65002248	65014687	8.07398	8.19507e-40
Heart	ENSBTAG00000005714	ACTC1	Bos taurus actin, alpha, cardiac muscle 1 (ACTC1), mRNA. [Source:RefSeq mRNA;Acc:NM_001034585]	10	30361781	30367052	13.4021	8.58468e-56
Heart	ENSBTAG00000006902	KCNJ5	potassium channel, inwardly rectifying subfamily J, member 5 [Source:HGNC Symbol;Acc:HGNC:6266]	29	32823875	32829939	9.46879	2.90912e-27
Heart	ENSBTAG00000008271	MEDAG	Bos taurus mesenteric estrogen-dependent adipogenesis (MEDAG), mRNA. [Source:RefSeq mRNA;Acc:NM_001083660]	12	30021743	30039901	1.75801	4.04954e-07
Heart	ENSBTAG00000008303	FKBP1A	Bos taurus FK506 binding protein 1A, 12kDa (FKBP1A), mRNA. [Source:RefSeq mRNA;Acc:NM_001035456]	13	60276502	60303755	0.207403	0.220587
Heart	ENSBTAG00000009155	SCN5A	Bos taurus sodium channel, voltage-gated, type V, alpha subunit (SCN5A), mRNA. [Source:RefSeq mRNA;Acc:NM_174458]	22	12015691	12118718	8.42929	1.03113e-34
Heart	ENSBTAG00000010652	PDE4C	phosphodiesterase 4C, cAMP-specific [Source:HGNC Symbol;Acc:HGNC:8782]	7	4927816	4939026	0.58497	0.139057
Heart	ENSBTAG00000011731	PNMT	Bos taurus phenylethanolamine N-methyltransferase (PNMT), mRNA. [Source:RefSeq mRNA;Acc:NM_177505]	19	40694079	40695765	8.06031	1.45791e-35
Heart	ENSBTAG00000012667	CAMK2G	Bos taurus calcium/calmodulin-dependent protein kinase II gamma (CAMK2G), mRNA. [Source:RefSeq mRNA;Acc:NM_001097564]	28	29878540	29930559	-2.11005	4.18259e-13
Heart	ENSBTAG00000013492	PRKAG3	Bos taurus protein kinase, AMP-activated, gamma 3 non-catalytic subunit (PRKAG3), transcript variant 4, mRNA. [Source:RefSeq mRNA;Acc:NM_001162421]	2	107509452	107516981	6.73721	5.00125e-33
Heart	ENSBTAG00000014361	FAM160B2	family with sequence similarity 160, member B2 [Source:HGNC Symbol;Acc:HGNC:16492]	8	69903281	69918975	0.133822	0.581802
Heart	ENSBTAG00000017140	KIAA1524	KIAA1524 [Source:HGNC Symbol;Acc:HGNC:29302]	1	53727496	53754034	-0.742851	0.0106823
Heart	ENSBTAG00000017509	MYPN	myopalladin [Source:HGNC Symbol;Acc:HGNC:23246]	28	24745815	24833215	8.66379	2.8918e-39
Heart	ENSBTAG00000017541	TBX20	Bos taurus T-box 20 (TBX20), mRNA. [Source:RefSeq mRNA;Acc:NM_001192237]	4	62198457	62241284	7.60992	3.1737e-28
Heart	ENSBTAG00000018398	GPR4	Bos taurus G protein-coupled receptor 4 (GPR4), mRNA. [Source:RefSeq mRNA;Acc:NM_001075583]	18	53615949	53617690	0.428172	0.298311
Heart	ENSBTAG00000019157	LRRC10	Bos taurus leucine rich repeat containing 10 (LRRC10), mRNA. [Source:RefSeq mRNA;Acc:NM_001075757]	5	44094624	44097706	10.226	7.10988e-54
Heart	ENSBTAG00000019327	NRAP	nebulin-related anchoring protein [Source:HGNC Symbol;Acc:HGNC:7988]	26	34339430	34414796	6.88008	3.83162e-46
Heart	ENSBTAG00000021777	DOC2G	double C2-like domain-containing protein gamma [Source:RefSeq peptide;Acc:NP_001069967]	29	46114978	46119340	5.41643	4.24794e-31
Heart	ENSBTAG00000023967			26	11056272	11057005	3.60112	0.000639624
Heart	ENSBTAG00000025320	AKAP1	A kinase (PRKA) anchor protein 1 [Source:HGNC Symbol;Acc:HGNC:367]	19	8181243	8192864	1.67991	3.05064e-18
Heart	ENSBTAG00000030775	PCBP3	Bos taurus poly(rC) binding protein 3 (PCBP3), mRNA. [Source:RefSeq mRNA;Acc:NM_001076284]	1	147132679	147359843	0.697178	0.125003
Heart	ENSBTAG00000030990	UQCC	Bos taurus ubiquinol-cytochrome c reductase complex chaperone (UQCC), mRNA. [Source:RefSeq mRNA;Acc:NM_001076508]	13	65233032	65327796	2.29281	8.59032e-29
Heart	ENSBTAG00000038462	TMEM182	Bos taurus transmembrane protein 182 (TMEM182), mRNA. [Source:RefSeq mRNA;Acc:NM_001083784]	11	7449519	7492859	7.88989	2.63053e-45
Heart	ENSBTAG00000038849	TRDN	triadin [Source:HGNC Symbol;Acc:HGNC:12261]	9	28071827	28219689	9.111	1.42852e-45
Heart	ENSBTAG00000040088	SLC9B2	Bos taurus solute carrier family 9, subfamily B (cation proton antiporter 2), member 2 (SLC9B2), mRNA. [Source:RefSeq mRNA;Acc:NM_001193108]	6	23096104	23178027	1.14703	0.00919239
Heart	ENSBTAG00000045832	PHLPP1	PH domain and leucine rich repeat protein phosphatase 1 [Source:HGNC Symbol;Acc:HGNC:20610]	24	61676448	61791203	-0.653029	0.00559953
Heart	ENSBTAG00000047919	TRBV29-1	T cell receptor beta variable 29-1 [Source:HGNC Symbol;Acc:HGNC:12210]	4	106869243	106883852	8.3225	5.57229e-28
Intestinal lymph	ENSBTAG00000000898	F2RL2	Bos taurus coagulation factor II (thrombin) receptor-like 2 (F2RL2), mRNA. [Source:RefSeq mRNA;Acc:NM_001038533]	10	7777600	7788321	-0.267539	0.22298
Intestinal lymph	ENSBTAG00000001173	PLXNA2	Uncharacterized protein [Source:UniProtKB/TrEMBL;Acc:F1MIH8]	16	77046129	77250393	-0.752416	0.00107473
Intestinal lymph	ENSBTAG00000001231	CDHR1	cadherin-related family member 1 [Source:HGNC Symbol;Acc:HGNC:14550]	28	39475993	39497288	4.24376	3.05816e-14
Intestinal lymph	ENSBTAG00000001331	ERICH6	glutamate-rich 6 [Source:HGNC Symbol;Acc:HGNC:28602]	1	118371934	118417710	1.71	0.0153049
Intestinal lymph	ENSBTAG00000001470	DTX2	Bos taurus deltex homolog 2 (Drosophila) (DTX2), mRNA. [Source:RefSeq mRNA;Acc:NM_001017945]	25	34979329	35015686	0.762444	0.00168403
Intestinal lymph	ENSBTAG00000002724	HORMAD1	Bos taurus HORMA domain containing 1 (HORMAD1), mRNA. [Source:RefSeq mRNA;Acc:NM_001046305]	3	20059126	20078990	2.55208	8.68532e-06
Intestinal lymph	ENSBTAG00000003313	TNFRSF9	Bos taurus tumor necrosis factor receptor superfamily, member 9 (TNFRSF9), mRNA. [Source:RefSeq mRNA;Acc:NM_001035336]	16	46288366	46306428	5.43914	1.49568e-23
Intestinal lymph	ENSBTAG00000003762	GNB5	Bos taurus guanine nucleotide binding protein (G protein), beta 5 (GNB5), mRNA. [Source:RefSeq mRNA;Acc:NM_001099070]	10	58291303	58324001	-0.188733	0.371412
Intestinal lymph	ENSBTAG00000003965	LIPT1	Bos taurus lipoyltransferase 1 (LIPT1), mRNA. [Source:RefSeq mRNA;Acc:NM_174795]	11	4280893	4283779	-0.773391	0.0300793
Intestinal lymph	ENSBTAG00000004218	SYNDIG1L	synapse differentiation inducing 1-like [Source:HGNC Symbol;Acc:HGNC:32388]	10	86105104	86110121	3.0759	2.60308e-09
Intestinal lymph	ENSBTAG00000004608		Bos taurus CD33 antigen-like (CD33), mRNA. [Source:RefSeq mRNA;Acc:NM_001191347]	18	57574117	57583637	4.42867	6.95603e-18
Intestinal lymph	ENSBTAG00000005010	MXD3	MAX dimerization protein 3 [Source:HGNC Symbol;Acc:HGNC:14008]	7	40136164	40140496	2.28996	1.08151e-07
Intestinal lymph	ENSBTAG00000005759	PLA2G2A	Bos taurus phospholipase A2, group IIA (platelets, synovial fluid) (PLA2G2A), mRNA. [Source:RefSeq mRNA;Acc:NM_001025324]	2	133289295	133295334	7.09337	3.45769e-18
Intestinal lymph	ENSBTAG00000005769	NPHP3-ACAD11	NPHP3-ACAD11 readthrough (NMD candidate) [Source:HGNC Symbol;Acc:HGNC:48351]	1	137902568	137957297	0.207043	0.287443
Intestinal lymph	ENSBTAG00000006335	STAT6	signal transducer and activator of transcription 6, interleukin-4 induced [Source:HGNC Symbol;Acc:HGNC:11368]	5	56658077	56670842	0.730184	1.72126e-05
Intestinal lymph	ENSBTAG00000007233	WDR25	WD repeat domain 25 [Source:HGNC Symbol;Acc:HGNC:21064]	21	66917780	67066000	-0.112619	0.771741
Intestinal lymph	ENSBTAG00000007354			19	50009722	50010311	2.39288	0.000833001
Intestinal lymph	ENSBTAG00000007826	KIRREL2	kin of IRRE like 2 (Drosophila) [Source:HGNC Symbol;Acc:HGNC:18816]	18	46743916	46752315	4.62167	5.60666e-15
Intestinal lymph	ENSBTAG00000007906	ZACN	Bos taurus zinc activated ligand-gated ion channel (ZACN), mRNA. [Source:RefSeq mRNA;Acc:NM_001191252]	19	56208460	56212672	0.512456	0.106312
Intestinal lymph	ENSBTAG00000008948	P2RX7	purinergic receptor P2X, ligand gated ion channel, 7 [Source:HGNC Symbol;Acc:HGNC:8537]	17	56217944	56275072	2.40725	9.04373e-11
Intestinal lymph	ENSBTAG00000010109	CDK1	Bos taurus cyclin-dependent kinase 1 (CDK1), mRNA. [Source:RefSeq mRNA;Acc:NM_174016]	28	16620266	16633922	2.30343	2.51249e-15
Intestinal lymph	ENSBTAG00000011921	TIGIT	T cell immunoreceptor with Ig and ITIM domains [Source:HGNC Symbol;Acc:HGNC:26838]	1	59371394	59387525	4.42077	1.54749e-15
Intestinal lymph	ENSBTAG00000012406	ZBP1	Z-DNA binding protein 1 [Source:HGNC Symbol;Acc:HGNC:16176]	13	59099339	59109190	3.78643	2.62714e-32
Intestinal lymph	ENSBTAG00000012489	C15orf27	chromosome 15 open reading frame 27 [Source:HGNC Symbol;Acc:HGNC:26763]	21	31860207	31983703	1.00105	0.00220358
Intestinal lymph	ENSBTAG00000013556	UNC13D	unc-13 homolog D (C. elegans) [Source:HGNC Symbol;Acc:HGNC:23147]	19	56402887	56418246	1.40527	9.14683e-09
Intestinal lymph	ENSBTAG00000015374	COL22A1	collagen, type XXII, alpha 1 [Source:HGNC Symbol;Acc:HGNC:22989]	14	5154763	5353760	4.32117	1.19187e-17
Intestinal lymph	ENSBTAG00000015824	RNF141	Bos taurus ring finger protein 141 (RNF141), mRNA. [Source:RefSeq mRNA;Acc:NM_001040566]	15	42719433	42753584	0.0449178	0.836286
Intestinal lymph	ENSBTAG00000016556	GCSAM	germinal center-associated, signaling and motility [Source:HGNC Symbol;Acc:HGNC:20253]	1	57326875	57340896	3.53323	9.99125e-12
Intestinal lymph	ENSBTAG00000016732	DNAI2	dynein, axonemal, intermediate chain 2 [Source:HGNC Symbol;Acc:HGNC:18744]	19	57759487	57788965	3.55072	2.45333e-07
Intestinal lymph	ENSBTAG00000018257	APIP	Bos taurus APAF1 interacting protein (APIP), mRNA. [Source:RefSeq mRNA;Acc:NM_001075352]	15	66207587	66231698	-0.365621	0.0847296
Intestinal lymph	ENSBTAG00000018808	SLC25A35	Bos taurus solute carrier family 25, member 35 (SLC25A35), mRNA. [Source:RefSeq mRNA;Acc:NM_001031763]	19	28521109	28525043	-0.0774998	0.835176
Intestinal lymph	ENSBTAG00000019104	C17orf70	chromosome 17 open reading frame 70 [Source:HGNC Symbol;Acc:HGNC:26171]	19	51833821	51842965	-0.152962	0.697385
Intestinal lymph	ENSBTAG00000019567	IL21R	interleukin 21 receptor [Source:HGNC Symbol;Acc:HGNC:6006]	25	25233186	25268874	4.19335	2.10719e-24
Intestinal lymph	ENSBTAG00000020172	DENND2D	DENN/MADD domain containing 2D [Source:HGNC Symbol;Acc:HGNC:26192]	3	32321550	32337248	2.67407	5.4981e-24
Intestinal lymph	ENSBTAG00000020788	SLC18A1	Bos taurus solute carrier family 18 (vesicular monoamine), member 1 (SLC18A1), mRNA. [Source:RefSeq mRNA;Acc:NM_001193171]	8	67724946	67781207	3.58368	1.08954e-16
Intestinal lymph	ENSBTAG00000021397	NKX2-3	Bos taurus NK2 homeobox 3 (NKX2-3), mRNA. [Source:RefSeq mRNA;Acc:NM_001034676]	26	20400227	20403772	7.53697	1.22231e-18
Intestinal lymph	ENSBTAG00000021686	MELK	Bos taurus maternal embryonic leucine zipper kinase (MELK), mRNA. [Source:RefSeq mRNA;Acc:NM_001111260]	8	61157469	61230549	3.58723	1.2925e-16
Intestinal lymph	ENSBTAG00000023971			26	2899613	2900885	1.75067	0.0389892
Intestinal lymph	ENSBTAG00000024185	HIST1H4K	histone cluster 1, H4k [Source:HGNC Symbol;Acc:HGNC:4784]	23	30724826	30725137	1.99272	0.0116214
Intestinal lymph	ENSBTAG00000027274		Uncharacterized protein [Source:UniProtKB/TrEMBL;Acc:F1MVP6]	19	45796924	45846685	1.66597	0.00461923
Intestinal lymph	ENSBTAG00000027407	TNFRSF6B	Bos taurus tumor necrosis factor receptor superfamily, member 6b, decoy (TNFRSF6B), mRNA. [Source:RefSeq mRNA;Acc:NM_001101306]	13	54526443	54527951	0.0135382	0.903304
Intestinal lymph	ENSBTAG00000031476	DLL1	delta-like 1 (Drosophila) [Source:HGNC Symbol;Acc:HGNC:2908]	9	105508313	105516028	0.957457	0.000553903
Intestinal lymph	ENSBTAG00000031696	ANKRD44	ankyrin repeat domain 44 [Source:HGNC Symbol;Acc:HGNC:25259]	2	85969248	86110460	1.84279	1.13712e-17
Intestinal lymph	ENSBTAG00000032122	CD19	CD19 molecule [Source:HGNC Symbol;Acc:HGNC:1633]	25	26164039	26169956	4.02391	5.92035e-25
Intestinal lymph	ENSBTAG00000034611		Uncharacterized protein [Source:UniProtKB/TrEMBL;Acc:E1BNB8]	16	2120377	2121226	3.40686	9.07949e-08
Intestinal lymph	ENSBTAG00000037580	MSANTD3	Bos taurus Myb/SANT-like DNA-binding domain containing 3 (MSANTD3), mRNA. [Source:RefSeq mRNA;Acc:NM_001076019]	15	72466675	72475397	-1.20044	0.0311705
Intestinal lymph	ENSBTAG00000039122	PLA2G5	phospholipase A2, group V [Source:HGNC Symbol;Acc:HGNC:9038]	2	133224531	133246491	5.26005	2.30729e-19
Intestinal lymph	ENSBTAG00000039738	ADORA3	adenosine A3 receptor [Source:HGNC Symbol;Acc:HGNC:268]	3	31900284	31986507	2.78791	4.17751e-08
Intestinal lymph	ENSBTAG00000042691	SNORA28	Small nucleolar RNA SNORA28 [Source:RFAM;Acc:RF00400]	26	18544896	18545017	1.85958	0.0245114
Intestinal lymph	ENSBTAG00000046164		Uncharacterized protein [Source:UniProtKB/TrEMBL;Acc:G3N383]	4	106472836	106473327	4.36293	1.43189e-08
Intestinal lymph	ENSBTAG00000047727	NUAK2	NUAK family, SNF1-like kinase, 2 [Source:HGNC Symbol;Acc:HGNC:29558]	16	2897228	2899884	0.956319	0.0132937
Kidney	ENSBTAG00000000061	PCDH7	protocadherin 7 [Source:HGNC Symbol;Acc:HGNC:8659]	6	51536863	52007783	1.13089	3.68616e-07
Kidney	ENSBTAG00000000092	HIF1AN	Bos taurus hypoxia inducible factor 1, alpha subunit inhibitor (HIF1AN), mRNA. [Source:RefSeq mRNA;Acc:NM_001083443]	26	21291076	21300157	0.130586	0.40692
Kidney	ENSBTAG00000000501	KLHL13	Bos taurus kelch-like 13 (Drosophila) (KLHL13), mRNA. [Source:RefSeq mRNA;Acc:NM_001102511]	X	1975398	2038024	3.14853	2.17607e-30
Kidney	ENSBTAG00000000590	POLE	polymerase (DNA directed), epsilon, catalytic subunit [Source:HGNC Symbol;Acc:HGNC:9177]	17	45511664	45571259	1.12806	6.83829e-05
Kidney	ENSBTAG00000001026	BCMO1	beta,beta-carotene 15,15'-monooxygenase [Source:RefSeq peptide;Acc:NP_001019730]	18	7931947	7962732	7.62393	6.70701e-29
Kidney	ENSBTAG00000001125	ADAMDEC1	Bos taurus ADAM-like, decysin 1 (ADAMDEC1), mRNA. [Source:RefSeq mRNA;Acc:NM_001206371]	8	72498088	72516273	0.19423	0.286395
Kidney	ENSBTAG00000001243	AP3M2	adaptor-related protein complex 3, mu 2 subunit [Source:HGNC Symbol;Acc:HGNC:570]	27	36716852	36734481	-0.608275	0.0451596
Kidney	ENSBTAG00000001912	TRPV5	transient receptor potential cation channel, subfamily V, member 5 [Source:HGNC Symbol;Acc:HGNC:3145]	4	107031452	107062131	8.11551	3.94412e-27
Kidney	ENSBTAG00000001949	ZNF2	Bos taurus zinc finger protein 2 (ZNF2), mRNA. [Source:RefSeq mRNA;Acc:NM_001046446]	11	1953347	1958756	-0.230051	0.412736
Kidney	ENSBTAG00000002095	MEN1	Bos taurus multiple endocrine neoplasia I (MEN1), mRNA. [Source:RefSeq mRNA;Acc:NM_001076161]	29	43661747	43668039	-0.736251	0.00138743
Kidney	ENSBTAG00000002117	KIF18A	kinesin family member 18A [Source:HGNC Symbol;Acc:HGNC:29441]	15	59499816	59575706	-0.803511	0.107157
Kidney	ENSBTAG00000002522	SYT5	Bos taurus synaptotagmin V (SYT5), mRNA. [Source:RefSeq mRNA;Acc:NM_001083744]	18	62700854	62707444	1.06781	0.00219604
Kidney	ENSBTAG00000002580	MYH14	myosin, heavy chain 14, non-muscle [Source:HGNC Symbol;Acc:HGNC:23212]	18	56874763	56947774	-0.653171	0.0128606
Kidney	ENSBTAG00000003054	INSRR	insulin receptor-related receptor [Source:HGNC Symbol;Acc:HGNC:6093]	3	14039800	14055462	5.26458	1.42372e-25
Kidney	ENSBTAG00000003169	FBXO24	F-box protein 24 [Source:HGNC Symbol;Acc:HGNC:13595]	25	36496907	36505662	1.61676	8.84119e-07
Kidney	ENSBTAG00000003222	ASNS	Bos taurus asparagine synthetase (glutamine-hydrolyzing) (ASNS), mRNA. [Source:RefSeq mRNA;Acc:NM_001075653]	4	15035754	15183208	-0.269264	0.141082
Kidney	ENSBTAG00000003364	DEFB119	Bos taurus defensin, beta 119 (DEFB119), mRNA. [Source:RefSeq mRNA;Acc:NM_001101661]	13	61523659	61533444	5.44527	8.20309e-11
Kidney	ENSBTAG00000003372	SLC35B4	Bos taurus solute carrier family 35, member B4 (SLC35B4), mRNA. [Source:RefSeq mRNA;Acc:NM_001192941]	4	98840894	98876172	0.704955	0.0389958
Kidney	ENSBTAG00000003377	TMEM174	Bos taurus transmembrane protein 174 (TMEM174), mRNA. [Source:RefSeq mRNA;Acc:NM_001206297]	20	8369055	8369976	11.0337	2.17371e-25
Kidney	ENSBTAG00000003449	KCP	kielin/chordin-like protein [Source:HGNC Symbol;Acc:HGNC:17585]	4	93655277	93685724	2.61325	2.64451e-11
Kidney	ENSBTAG00000003700	SLC5A10	Bos taurus solute carrier family 5 (sodium/glucose cotransporter), member 10 (SLC5A10), mRNA. [Source:RefSeq mRNA;Acc:NM_001001442]	19	34817325	34872403	7.78003	1.65184e-40
Kidney	ENSBTAG00000003865	CASR	calcium-sensing receptor [Source:HGNC Symbol;Acc:HGNC:1514]	1	67255524	67344655	7.40035	1.39889e-28
Kidney	ENSBTAG00000003977	SLC52A3	Bos taurus solute carrier family 52, riboflavin transporter, member 3 (SLC52A3), mRNA. [Source:RefSeq mRNA;Acc:NM_001014864]	13	60829863	60845763	7.42574	1.11902e-26
Kidney	ENSBTAG00000004085	ASF1B	Bos taurus ASF1 anti-silencing function 1 homolog B (S. cerevisiae) (ASF1B), mRNA. [Source:RefSeq mRNA;Acc:NM_001075453]	7	12678439	12690864	-1.60092	3.83618e-05
Kidney	ENSBTAG00000004117	AZI2	Bos taurus 5-azacytidine induced 2 (AZI2), mRNA. [Source:RefSeq mRNA;Acc:NM_001077005]	22	2766407	2807380	0.275371	0.0698435
Kidney	ENSBTAG00000004176	PDC	Bos taurus phosducin (PDC), mRNA. [Source:RefSeq mRNA;Acc:NM_001166527]	16	69009430	69013701	-2.22835	1
Kidney	ENSBTAG00000004499	RGS3	regulator of G-protein signaling 3 [Source:HGNC Symbol;Acc:HGNC:9999]	8	104422822	104543026	-0.584419	0.00661872
Kidney	ENSBTAG00000004645	ADAMTSL3	ADAMTS-like 3 [Source:HGNC Symbol;Acc:HGNC:14633]	21	24596916	24836070	-0.347318	0.938646
Kidney	ENSBTAG00000004875	NAT15	Bos taurus N(alpha)-acetyltransferase 60, NatF catalytic subunit (NAA60), mRNA. [Source:RefSeq mRNA;Acc:NM_001075649]	25	2867520	2884577	-0.00737842	0.968788
Kidney	ENSBTAG00000004934	NEMF	nuclear export mediator factor [Source:HGNC Symbol;Acc:HGNC:10663]	10	42809222	42862866	0.18028	0.237453
Kidney	ENSBTAG00000005072	CUBN	Bos taurus cubilin (intrinsic factor-cobalamin receptor) (CUBN), mRNA. [Source:RefSeq mRNA;Acc:NM_001192575]	13	31559727	31826838	10.1683	9.95419e-59
Kidney	ENSBTAG00000005252	NUDT11	Bos taurus nudix (nucleoside diphosphate linked moiety X)-type motif 11 (NUDT11), mRNA. [Source:RefSeq mRNA;Acc:NM_001101296]	X	94214374	94219492	0.729612	0.080184
Kidney	ENSBTAG00000005310	GPR180	Bos taurus G protein-coupled receptor 180 (GPR180), mRNA. [Source:RefSeq mRNA;Acc:NM_001164031]	12	69637716	69663256	0.35227	0.213605
Kidney	ENSBTAG00000006231	ACSBG1	Bos taurus acyl-CoA synthetase bubblegum family member 1 (ACSBG1), mRNA. [Source:RefSeq mRNA;Acc:NM_001024548]	21	31081077	31140268	3.09286	2.32796e-14
Kidney	ENSBTAG00000006264	UMOD	Bos taurus uromodulin (UMOD), mRNA. [Source:RefSeq mRNA;Acc:NM_174213]	25	18124563	18143260	12.4982	1.14632e-45
Kidney	ENSBTAG00000006397			19	29352214	29352959	1.8905	0.000375409
Kidney	ENSBTAG00000006494	CLDN16	Bos taurus claudin 16 (CLDN16), mRNA. [Source:RefSeq mRNA;Acc:NM_174519]	1	77469357	77492294	6.38275	1.2977e-37
Kidney	ENSBTAG00000006610	XRRA1	X-ray radiation resistance associated 1 [Source:HGNC Symbol;Acc:HGNC:18868]	15	54931232	54989407	-0.757092	0.108519
Kidney	ENSBTAG00000006674	SLC13A1	solute carrier family 13 (sodium/sulfate symporter), member 1 [Source:HGNC Symbol;Acc:HGNC:10916]	4	88250496	88354594	11.9543	3.26033e-41
Kidney	ENSBTAG00000007080	PREB	Bos taurus prolactin regulatory element binding (PREB), mRNA. [Source:RefSeq mRNA;Acc:NM_001076875]	11	72493261	72497358	-0.0646153	0.699487
Kidney	ENSBTAG00000007348	STRA6	stimulated by retinoic acid 6 [Source:HGNC Symbol;Acc:HGNC:30650]	21	34878677	34901785	6.45538	3.76733e-40
Kidney	ENSBTAG00000007547	CACNG1	Bos taurus calcium channel, voltage-dependent, gamma subunit 1 (CACNG1), mRNA. [Source:RefSeq mRNA;Acc:NM_001080337]	19	63738188	63745798	1.97393	0.000237453
Kidney	ENSBTAG00000007595	BROX	BRO1 domain and CAAX motif containing [Source:HGNC Symbol;Acc:HGNC:26512]	16	26908537	26927548	0.78784	2.35213e-06
Kidney	ENSBTAG00000007633	ANKRD34B	ankyrin repeat domain 34B [Source:HGNC Symbol;Acc:HGNC:33736]	7	82970046	82971584	2.53703	0.000302357
Kidney	ENSBTAG00000007778	TRPM3	Bos taurus transient receptor potential cation channel, subfamily M, member 3 (TRPM3), mRNA. [Source:RefSeq mRNA;Acc:NM_001076236]	8	47013619	47320993	3.1877	2.85162e-17
Kidney	ENSBTAG00000007821	NPHS1	nephrosis 1, congenital, Finnish type (nephrin) [Source:HGNC Symbol;Acc:HGNC:7908]	18	46721282	46739882	6.43651	2.58019e-22
Kidney	ENSBTAG00000007946	PIPOX	Bos taurus pipecolic acid oxidase (PIPOX), mRNA. [Source:RefSeq mRNA;Acc:NM_001014878]	19	20964785	20978420	7.06376	2.33924e-35
Kidney	ENSBTAG00000008138	HOXA2	Bos taurus homeobox A2 (HOXA2), mRNA. [Source:RefSeq mRNA;Acc:NM_001075854]	4	69394241	69396203	1.3758	0.0103249
Kidney	ENSBTAG00000008395	APBA3	Bos taurus amyloid beta (A4) precursor protein-binding, family A, member 3 (APBA3), mRNA. [Source:RefSeq mRNA;Acc:NM_001034414]	7	21440493	21447907	0.379058	0.0733426
Kidney	ENSBTAG00000008540	SLC22A1	Bos taurus solute carrier family 22 (organic cation transporter), member 1 (SLC22A1), mRNA. [Source:RefSeq mRNA;Acc:NM_001101098]	9	97750746	97787561	9.70795	3.69321e-44
Kidney	ENSBTAG00000008567	DLEC1	deleted in lung and esophageal cancer 1 [Source:HGNC Symbol;Acc:HGNC:2899]	22	11529070	11619484	1.65058	1.92731e-07
Kidney	ENSBTAG00000008576	PLEKHD1	pleckstrin homology domain containing, family D (with coiled-coil domains) member 1 [Source:HGNC Symbol;Acc:HGNC:20148]	10	81593974	81624744	2.36018	2.61938e-11
Kidney	ENSBTAG00000008661	C11ORF52	Uncharacterized protein [Source:UniProtKB/TrEMBL;Acc:E1BF89]	15	22575919	22582373	3.83484	2.55131e-16
Kidney	ENSBTAG00000008989	LOH12CR1	Bos taurus loss of heterozygosity, 12, chromosomal region 1 (LOH12CR1), mRNA. [Source:RefSeq mRNA;Acc:NM_001076355]	5	97814581	97911805	-0.109727	0.690177
Kidney	ENSBTAG00000009255	DNHD1	dynein heavy chain domain 1 [Source:HGNC Symbol;Acc:HGNC:26532]	15	47108929	47171016	-0.582819	0.124499
Kidney	ENSBTAG00000009443	GCNT3	Bos taurus glucosaminyl (N-acetyl) transferase 3, mucin type (GCNT3), mRNA. [Source:RefSeq mRNA;Acc:NM_205809]	10	50707614	50712733	0.815956	0.0111518
Kidney	ENSBTAG00000009478	GDF9	Bos taurus growth differentiation factor 9 (GDF9), mRNA. [Source:RefSeq mRNA;Acc:NM_174681]	7	46064180	46067119	0.811398	0.0404773
Kidney	ENSBTAG00000010103	TRIM9	Bos taurus tripartite motif containing 9 (TRIM9), mRNA. [Source:RefSeq mRNA;Acc:NM_001076537]	10	43871178	43988950	-0.693346	0.99499
Kidney	ENSBTAG00000010145	SLC12A1	solute carrier family 12 (sodium/potassium/chloride transporter), member 1 [Source:HGNC Symbol;Acc:HGNC:10910]	10	62319877	62405827	12.3169	2.96273e-46
Kidney	ENSBTAG00000010163	SCNN1G	sodium channel, non voltage gated 1 gamma subunit [Source:HGNC Symbol;Acc:HGNC:10602]	25	21080469	21108140	7.02396	3.11679e-28
Kidney	ENSBTAG00000010564	MGC139109	Bos taurus ELOVL fatty acid elongase 6 (ELOVL6), mRNA. [Source:RefSeq mRNA;Acc:NM_001102155]	6	16376642	16510240	-0.569035	0.00778475
Kidney	ENSBTAG00000010659	CUX1	cut-like homeobox 1 [Source:HGNC Symbol;Acc:HGNC:2557]	25	35243348	35515094	0.494568	0.000779401
Kidney	ENSBTAG00000011023	TMEM52B	transmembrane protein 52B [Source:HGNC Symbol;Acc:HGNC:26438]	5	100223260	100233223	11.4848	3.85468e-39
Kidney	ENSBTAG00000011097	TCTEX1D1	Tctex1 domain containing 1 [Source:HGNC Symbol;Acc:HGNC:26882]	3	78872534	78900130	2.9596	2.40671e-07
Kidney	ENSBTAG00000011145	NDUFA4	Bos taurus NADH dehydrogenase (ubiquinone) 1 alpha subcomplex, 4, 9kDa (NDUFA4), mRNA. [Source:RefSeq mRNA;Acc:NM_175820]	4	18973421	18980828	0.905767	6.62953e-08
Kidney	ENSBTAG00000011268	TMEM64	transmembrane protein 64 [Source:HGNC Symbol;Acc:HGNC:25441]	14	75870563	75904774	1.2194	5.14214e-07
Kidney	ENSBTAG00000011692	MGC140681	Bos taurus chromosome 25 open reading frame, human C16orf45 (C25H16orf45), mRNA. [Source:RefSeq mRNA;Acc:NM_001078077]	25	13973579	14118509	3.45836	1.37228e-26
Kidney	ENSBTAG00000011822	C1orf228	chromosome 1 open reading frame 228 [Source:HGNC Symbol;Acc:HGNC:34345]	3	101876647	101939033	6.93971	6.32053e-28
Kidney	ENSBTAG00000011862	PCDH20	Bos taurus protocadherin 20 (PCDH20), mRNA. [Source:RefSeq mRNA;Acc:NM_001206231]	12	398727	402597	4.77214	1.01961e-19
Kidney	ENSBTAG00000011935	RASSF6	Ras association (RalGDS/AF-6) domain family member 6 [Source:HGNC Symbol;Acc:HGNC:20796]	6	90373220	90400848	4.20115	1.46767e-14
Kidney	ENSBTAG00000012149	HOXC8	homeobox C8 [Source:HGNC Symbol;Acc:HGNC:5129]	5	26180271	26182515	3.00884	3.52531e-09
Kidney	ENSBTAG00000012502		Uncharacterized protein [Source:UniProtKB/TrEMBL;Acc:F1MW51]	3	57337986	57338852	3.39064	8.0314e-05
Kidney	ENSBTAG00000012529	IFNG	Bos taurus interferon, gamma (IFNG), mRNA. [Source:RefSeq mRNA;Acc:NM_174086]	5	45830158	45834981	2.19877	0.000495081
Kidney	ENSBTAG00000012618	SLC23A3	solute carrier family 23, member 3 [Source:HGNC Symbol;Acc:HGNC:20601]	2	107836179	107842357	5.96597	7.50086e-29
Kidney	ENSBTAG00000012623	NDP	Bos taurus Norrie disease (pseudoglioma) (NDP), mRNA. [Source:RefSeq mRNA;Acc:NM_001046090]	X	105124226	105150720	2.754	5.37205e-09
Kidney	ENSBTAG00000012652	TINAG	Bos taurus tubulointerstitial nephritis antigen (TINAG), mRNA. [Source:RefSeq mRNA;Acc:NM_001035107]	23	5953509	6059979	12.8865	5.5121e-43
Kidney	ENSBTAG00000012673	PCTK3	Bos taurus cyclin-dependent kinase 18 (CDK18), mRNA. [Source:RefSeq mRNA;Acc:NM_001083473]	16	3099023	3108506	1.38878	4.22701e-08
Kidney	ENSBTAG00000012721	HOGA1	Bos taurus 4-hydroxy-2-oxoglutarate aldolase 1 (HOGA1), mRNA. [Source:RefSeq mRNA;Acc:NM_001075237]	26	18636695	18658208	7.00336	2.96571e-43
Kidney	ENSBTAG00000012820	STX3	Bos taurus syntaxin 3 (STX3), mRNA. [Source:RefSeq mRNA;Acc:NM_001101971]	15	84312814	84342216	0.752734	0.00136915
Kidney	ENSBTAG00000012835			X	118918339	118919263	3.69441	1.44252e-05
Kidney	ENSBTAG00000013155	COL2A1	Bos taurus collagen, type II, alpha 1 (COL2A1), transcript variant 2, mRNA. [Source:RefSeq mRNA;Acc:NM_001113224]	5	32450298	32481276	5.69183	1.49047e-21
Kidney	ENSBTAG00000013166	SMYD2	Bos taurus SET and MYND domain containing 2 (SMYD2), mRNA. [Source:RefSeq mRNA;Acc:NM_001076364]	16	70760234	70813706	-1.8872	6.97843e-14
Kidney	ENSBTAG00000013210	ADAMTS4	Bos taurus ADAM metallopeptidase with thrombospondin type 1 motif, 4 (ADAMTS4), mRNA. [Source:RefSeq mRNA;Acc:NM_181667]	3	8322938	8331146	0.0551304	0.626619
Kidney	ENSBTAG00000013235	TINAGL1	tubulointerstitial nephritis antigen-like 1 [Source:HGNC Symbol;Acc:HGNC:19168]	2	122685823	122695535	1.16791	6.93785e-07
Kidney	ENSBTAG00000013241	BSND	barttin CLCNK-type chloride channel accessory beta subunit [Source:HGNC Symbol;Acc:HGNC:16512]	3	91901853	91911965	7.53703	9.40464e-19
Kidney	ENSBTAG00000013851	BCL10	Bos taurus B-cell CLL/lymphoma 10 (BCL10), mRNA. [Source:RefSeq mRNA;Acc:NM_001078028]	3	59010764	59020234	0.167996	0.278713
Kidney	ENSBTAG00000013976	AGBL3	Bos taurus ATP/GTP binding protein-like 3 (AGBL3), mRNA. [Source:RefSeq mRNA;Acc:NM_001192642]	4	99591042	99690829	-0.45783	0.30784
Kidney	ENSBTAG00000014059	ATP2B4	Bos taurus ATPase, Ca++ transporting, plasma membrane 4 (ATP2B4), mRNA. [Source:RefSeq mRNA;Acc:NM_001172594]	16	1272937	1313257	-1.97488	5.88398e-13
Kidney	ENSBTAG00000014370	NETO2	neuropilin (NRP) and tolloid (TLL)-like 2 [Source:HGNC Symbol;Acc:HGNC:14644]	18	15541254	15594951	3.06739	9.87168e-12
Kidney	ENSBTAG00000014391	CRB2	crumbs family member 2 [Source:HGNC Symbol;Acc:HGNC:18688]	11	94501988	94523379	4.46367	5.59884e-11
Kidney	ENSBTAG00000014486	ATP12A	ATPase, H+/K+ transporting, nongastric, alpha polypeptide [Source:HGNC Symbol;Acc:HGNC:13816]	12	36901244	36922492	1.99137	0.000158188
Kidney	ENSBTAG00000014584		Bos taurus solute carrier family 22, member 10 (SLC22A10), mRNA. [Source:RefSeq mRNA;Acc:NM_001101917]	29	42287600	42313683	12.1887	1.11923e-33
Kidney	ENSBTAG00000014913	SRD5A3	probable polyprenol reductase [Source:RefSeq peptide;Acc:NP_001193019]	6	72468365	72518226	0.567591	0.0473143
Kidney	ENSBTAG00000015014	CENPO	Bos taurus centromere protein O (CENPO), mRNA. [Source:RefSeq mRNA;Acc:NM_001077003]	11	74465013	74480037	-1.10956	0.000243602
Kidney	ENSBTAG00000015056	RBP2	Bos taurus retinol binding protein 2, cellular (RBP2), mRNA. [Source:RefSeq mRNA;Acc:NM_001101259]	1	130685149	130710118	9.51765	3.0929e-27
Kidney	ENSBTAG00000015191	ABCC6	ATP-binding cassette, sub-family C (CFTR/MRP), member 6 [Source:HGNC Symbol;Acc:HGNC:57]	25	14577546	14643306	5.7673	2.23613e-34
Kidney	ENSBTAG00000015326	DFNA5	Bos taurus deafness, autosomal dominant 5 (DFNA5), mRNA. [Source:RefSeq mRNA;Acc:NM_001193112]	4	71540350	71614456	2.40325	1.31062e-12
Kidney	ENSBTAG00000015337	TSPAN12	Bos taurus tetraspanin 12 (TSPAN12), mRNA. [Source:RefSeq mRNA;Acc:NM_001046512]	4	86039505	86111099	1.31275	2.8607e-12
Kidney	ENSBTAG00000015380	SLC16A4	Bos taurus solute carrier family 16, member 4 (monocarboxylic acid transporter 5) (SLC16A4), mRNA. [Source:RefSeq mRNA;Acc:NM_001101123]	3	33152578	33183100	5.92863	1.40749e-44
Kidney	ENSBTAG00000015662	IMPG2	interphotoreceptor matrix proteoglycan 2 [Source:HGNC Symbol;Acc:HGNC:18362]	1	46088714	46161410	-0.415404	0.153374
Kidney	ENSBTAG00000015749		Bos taurus six transmembrane epithelial antigen of the prostate 1 (STEAP1), mRNA. [Source:RefSeq mRNA;Acc:NM_001205806]	4	74836426	74849155	5.37288	4.32493e-27
Kidney	ENSBTAG00000015763	SPATA22	spermatogenesis associated 22 [Source:HGNC Symbol;Acc:HGNC:30705]	19	24809409	24824295	3.33658	2.42858e-05
Kidney	ENSBTAG00000015945	TMEM81	Bos taurus transmembrane protein 81 (TMEM81), mRNA. [Source:RefSeq mRNA;Acc:NM_001075465]	16	2690258	2692411	0.338422	0.310306
Kidney	ENSBTAG00000016042	TM6SF2	transmembrane 6 superfamily member 2 [Source:HGNC Symbol;Acc:HGNC:11861]	7	3926972	3933852	3.31852	1.94517e-13
Kidney	ENSBTAG00000016192	MDH1B	Bos taurus malate dehydrogenase 1B, NAD (soluble) (MDH1B), mRNA. [Source:RefSeq mRNA;Acc:NM_001083452]	2	95475474	95499166	0.996207	0.00491804
Kidney	ENSBTAG00000016334	SATB2	SATB homeobox 2 [Source:HGNC Symbol;Acc:HGNC:21637]	2	88248733	88455821	3.42133	2.25575e-12
Kidney	ENSBTAG00000016707	FKBP9	Bos taurus FK506 binding protein 9, 63 kDa (FKBP9), mRNA. [Source:RefSeq mRNA;Acc:NM_001046372]	4	64209775	64252100	0.83166	1.90143e-08
Kidney	ENSBTAG00000016714	RGS12	regulator of G-protein signaling 12 [Source:HGNC Symbol;Acc:HGNC:9994]	6	107286738	107325408	-1.19969	0.000763522
Kidney	ENSBTAG00000016845	GALNT7	polypeptide N-acetylgalactosaminyltransferase 7 [Source:HGNC Symbol;Acc:HGNC:4129]	8	5508202	5574403	-0.956113	9.08985e-05
Kidney	ENSBTAG00000017039	ARHGEF33	Rho guanine nucleotide exchange factor (GEF) 33 [Source:HGNC Symbol;Acc:HGNC:37252]	11	21264578	21318757	0.705935	2.46039e-09
Kidney	ENSBTAG00000017326	OMA1	Bos taurus OMA1 homolog, zinc metallopeptidase (S. cerevisiae) (OMA1), mRNA. [Source:RefSeq mRNA;Acc:NM_001035033]	3	88054070	88119290	1.4515	8.77711e-12
Kidney	ENSBTAG00000017507	SV2C	synaptic vesicle glycoprotein 2C [Source:HGNC Symbol;Acc:HGNC:30670]	10	7339426	7502908	0.943056	0.0503709
Kidney	ENSBTAG00000017786	FCRL6	Fc receptor-like 6 [Source:HGNC Symbol;Acc:HGNC:31910]	3	9991099	10000540	1.17013	0.0172914
Kidney	ENSBTAG00000018560	DNAH3	Bos taurus dynein, axonemal, heavy chain 3 (DNAH3), mRNA. [Source:RefSeq mRNA;Acc:NM_001099199]	25	18838854	19180607	0.378303	0.194957
Kidney	ENSBTAG00000018914	RAB25	Bos taurus RAB25, member RAS oncogene family (RAB25), mRNA. [Source:RefSeq mRNA;Acc:NM_001017936]	3	14755582	14762653	0.943738	0.0170324
Kidney	ENSBTAG00000019285	FBXL17	F-box and leucine-rich repeat protein 17 [Source:HGNC Symbol;Acc:HGNC:13615]	7	109976942	110095864	0.299316	0.0505801
Kidney	ENSBTAG00000019557	NR1I2	Bos taurus nuclear receptor subfamily 1, group I, member 2 (NR1I2), mRNA. [Source:RefSeq mRNA;Acc:NM_001103226]	1	65205811	65238596	5.78309	5.92985e-23
Kidney	ENSBTAG00000020143	RDH10	Bos taurus retinol dehydrogenase 10 (all-trans) (RDH10), mRNA. [Source:RefSeq mRNA;Acc:NM_174734]	14	38745909	38775000	1.5282	1.04711e-13
Kidney	ENSBTAG00000020404	FTCD	Bos taurus formiminotransferase cyclodeaminase (FTCD), mRNA. [Source:RefSeq mRNA;Acc:NM_001205399]	1	147582685	147598147	8.28238	4.3763e-31
Kidney	ENSBTAG00000020600	RHOD	Bos taurus ras homolog gene family, member D (RHOD), mRNA. [Source:RefSeq mRNA;Acc:NM_001192338]	29	45685402	45694819	1.72158	1.01201e-05
Kidney	ENSBTAG00000020975	SYNGAP1	synaptic Ras GTPase activating protein 1 [Source:HGNC Symbol;Acc:HGNC:11497]	23	7537952	7566784	-1.3869	0.000990821
Kidney	ENSBTAG00000021407	CASP16	caspase 16, apoptosis-related cysteine peptidase (putative) [Source:HGNC Symbol;Acc:HGNC:27290]	25	2578661	2583865	4.81503	4.71743e-16
Kidney	ENSBTAG00000021428	CNDP1	carnosine dipeptidase 1 (metallopeptidase M20 family) [Source:HGNC Symbol;Acc:HGNC:20675]	24	4231234	4259140	9.64254	1.9137e-45
Kidney	ENSBTAG00000021447	SIM2	single-minded family bHLH transcription factor 2 [Source:HGNC Symbol;Acc:HGNC:10883]	1	150696150	150728567	5.13648	4.14458e-11
Kidney	ENSBTAG00000021480	SAG	Bos taurus S-antigen; retina and pineal gland (arrestin) (SAG), mRNA. [Source:RefSeq mRNA;Acc:NM_181000]	3	113633794	113664182	0.565117	0.150264
Kidney	ENSBTAG00000021553	PTPN14	protein tyrosine phosphatase, non-receptor type 14 [Source:HGNC Symbol;Acc:HGNC:9647]	16	70619178	70749808	0.570824	0.00870524
Kidney	ENSBTAG00000021669	SOGA1	suppressor of glucose, autophagy associated 1 [Source:HGNC Symbol;Acc:HGNC:16111]	13	66628906	66673721	-0.215861	0.441554
Kidney	ENSBTAG00000021876	WDR72	WD repeat domain 72 [Source:HGNC Symbol;Acc:HGNC:26790]	10	56678901	56805084	6.10663	4.27784e-26
Kidney	ENSBTAG00000022058	ACACB	acetyl-CoA carboxylase 2 [Source:RefSeq peptide;Acc:NP_001192262]	17	66102654	66198865	3.40969	4.75354e-33
Kidney	ENSBTAG00000023374	FUT1	Bos taurus fucosyltransferase 1 (galactoside 2-alpha-L-fucosyltransferase, H blood group) (FUT1), mRNA. [Source:RefSeq mRNA;Acc:NM_177499]	18	55828930	55832924	-0.443367	0.344188
Kidney	ENSBTAG00000024075	SLC9A4	solute carrier family 9, subfamily A (NHE4, cation proton antiporter 4), member 4 [Source:HGNC Symbol;Acc:HGNC:11077]	11	7229706	7284500	6.24384	1.12579e-15
Kidney	ENSBTAG00000024245		Cationic trypsin Alpha-trypsin chain 1 Alpha-trypsin chain 2 [Source:UniProtKB/Swiss-Prot;Acc:P00760]	4	106385711	106389577	8.23804	1.01678e-18
Kidney	ENSBTAG00000024288		Alpha-amylase [Source:UniProtKB/TrEMBL;Acc:F1MP21]	3	39885182	39898236	6.6943	1.21304e-19
Kidney	ENSBTAG00000024379	LRRC17	Bos taurus leucine rich repeat containing 17 (LRRC17), mRNA. [Source:RefSeq mRNA;Acc:NM_001078150]	4	44481887	44517455	-1.74428	0.000259557
Kidney	ENSBTAG00000025129	MNT	MAX network transcriptional repressor [Source:HGNC Symbol;Acc:HGNC:7188]	19	23933636	23947144	-0.266282	0.405888
Kidney	ENSBTAG00000025340	CDHR2	cadherin-related family member 2 [Source:HGNC Symbol;Acc:HGNC:18231]	7	39392482	39419245	10.1868	8.83933e-44
Kidney	ENSBTAG00000025442	HSPA1L	Bos taurus heat shock 70kDa protein 1-like (HSPA1L), mRNA. [Source:RefSeq mRNA;Acc:NM_001167895]	23	27334344	27338328	0.711523	0.0285296
Kidney	ENSBTAG00000025767		Uncharacterized protein [Source:UniProtKB/TrEMBL;Acc:E1BBA7]	7	5597268	5603199	1.77512	0.00837791
Kidney	ENSBTAG00000026501	MGC127055	Bos taurus cytochrome P450, family 2, subfamily D, polypeptide 6 (CYP2D14), mRNA. [Source:RefSeq mRNA;Acc:NM_174529]	5	113621622	113625976	3.24198	9.21786e-29
Kidney	ENSBTAG00000026732	PLA2G1B	Bos taurus phospholipase A2, group IB (pancreas) (PLA2G1B), mRNA. [Source:RefSeq mRNA;Acc:NM_174646]	17	64899652	64902627	6.44973	1.32416e-21
Kidney	ENSBTAG00000026825	TMEM37	Bos taurus transmembrane protein 37 (TMEM37), mRNA. [Source:RefSeq mRNA;Acc:NM_001034744]	2	71607734	71613808	4.08561	1.82376e-25
Kidney	ENSBTAG00000026977	PTPRQ	protein tyrosine phosphatase, receptor type, Q [Source:HGNC Symbol;Acc:HGNC:9679]	5	10064325	10305992	7.15523	4.7243e-39
Kidney	ENSBTAG00000027205	PGBD5	piggyBac transposable element derived 5 [Source:HGNC Symbol;Acc:HGNC:19405]	28	1347145	1389344	2.05532	5.05982e-07
Kidney	ENSBTAG00000031738		Histone H2A [Source:UniProtKB/TrEMBL;Acc:G8JL00]	23	31652711	31653146	1.86698	0.00442808
Kidney	ENSBTAG00000032237	PNLIP	Bos taurus pancreatic lipase (PNLIP), mRNA. [Source:RefSeq mRNA;Acc:NM_001205820]	26	37289807	37310481	8.16235	1.29954e-19
Kidney	ENSBTAG00000033351	PACRGL	PARK2 co-regulated-like [Source:HGNC Symbol;Acc:HGNC:28442]	6	41685691	41707024	1.09706	1.54792e-05
Kidney	ENSBTAG00000033398	HKDC1	hexokinase domain containing 1 [Source:HGNC Symbol;Acc:HGNC:23302]	28	25752421	25791456	3.73066	1.64166e-14
Kidney	ENSBTAG00000033510	MPZL2	Bos taurus myelin protein zero-like 2 (MPZL2), mRNA. [Source:RefSeq mRNA;Acc:NM_001015673]	15	29378622	29389165	3.55785	7.654e-23
Kidney	ENSBTAG00000033839	5S_rRNA	5S ribosomal RNA [Source:RFAM;Acc:RF00001]	8	29148162	29148280	-0.591383	1
Kidney	ENSBTAG00000034674		Uncharacterized protein [Source:UniProtKB/TrEMBL;Acc:E1B792]	2	136618334	136630339	8.41439	3.98232e-37
Kidney	ENSBTAG00000036304	CNGB3	cyclic nucleotide gated channel beta 3 [Source:HGNC Symbol;Acc:HGNC:2153]	14	78390872	78484612	3.84469	5.16402e-06
Kidney	ENSBTAG00000037613		Uncharacterized protein [Source:UniProtKB/TrEMBL;Acc:E1BJU8]	6	86063673	86084510	6.67185	1.07096e-22
Kidney	ENSBTAG00000037703	MICALL1	Bos taurus MICAL-like 1 (MICALL1), mRNA. [Source:RefSeq mRNA;Acc:NM_001193066]	5	110213001	110240434	0.0516051	0.829399
Kidney	ENSBTAG00000038138		Uncharacterized protein [Source:UniProtKB/TrEMBL;Acc:F1MR35]	19	48476541	48487616	2.97065	0.000483738
Kidney	ENSBTAG00000038189	GPR52	Bos taurus G protein-coupled receptor 52 (GPR52), mRNA. [Source:RefSeq mRNA;Acc:NM_001100304]	16	57209960	57214299	-1.22261	1
Kidney	ENSBTAG00000039195	NHS	Nance-Horan syndrome (congenital cataracts and dental anomalies) [Source:HGNC Symbol;Acc:HGNC:7820]	X	132997980	133058879	2.64796	1.42401e-17
Kidney	ENSBTAG00000039820	CLDN8	Bos taurus claudin 8 (CLDN8), mRNA. [Source:RefSeq mRNA;Acc:NM_001098096]	1	5035870	5037857	7.78257	7.24799e-35
Kidney	ENSBTAG00000039971		Uncharacterized protein [Source:UniProtKB/TrEMBL;Acc:E1BG19]	18	55195158	55212513	7.71404	1.99619e-25
Kidney	ENSBTAG00000040316	TMEM92	Bos taurus transmembrane protein 92 (TMEM92), mRNA. [Source:RefSeq mRNA;Acc:NM_001083651]	19	37020550	37026396	1.07538	0.0223902
Kidney	ENSBTAG00000042841	U6	U6 spliceosomal RNA [Source:RFAM;Acc:RF00026]	4	99693541	99693648	-0.363267	1
Kidney	ENSBTAG00000043012	U6	U6 spliceosomal RNA [Source:RFAM;Acc:RF00026]	23	32700054	32700160	-0.68643	1
Kidney	ENSBTAG00000043962	SLC2A13	Bos taurus solute carrier family 2 (facilitated glucose transporter), member 13 (SLC2A13), mRNA. [Source:RefSeq mRNA;Acc:NM_001192963]	5	41062652	41559936	1.37613	5.26765e-06
Kidney	ENSBTAG00000044023	CDK6	cyclin-dependent kinase 6 [Source:HGNC Symbol;Acc:HGNC:1777]	4	9792303	10039520	-0.0140221	0.969361
Kidney	ENSBTAG00000044160	MCCC2	methylcrotonoyl-CoA carboxylase 2 (beta) [Source:HGNC Symbol;Acc:HGNC:6937]	20	9843386	9919743	1.55287	6.24963e-15
Kidney	ENSBTAG00000046111	ZNF444	zinc finger protein 444 [Source:RefSeq peptide;Acc:NP_001099119]	18	63725628	63729366	-0.0954354	0.801138
Kidney	ENSBTAG00000046255	ATXN1L	ataxin 1-like [Source:HGNC Symbol;Acc:HGNC:33279]	18	39376391	39378454	-0.193141	0.468133
Kidney	ENSBTAG00000046447		Uncharacterized protein [Source:UniProtKB/TrEMBL;Acc:G3N3V2]	1	148569292	148581291	7.46411	1.91243e-19
Kidney	ENSBTAG00000046609	DPPA3	Bos taurus developmental pluripotency associated 3 (DPPA3), transcript variant 1, mRNA. [Source:RefSeq mRNA;Acc:NM_001111109]	5	101791824	101799616	8.48617	2.10291e-24
Kidney	ENSBTAG00000047054	CLRN3	Bos taurus clarin 3 (CLRN3), mRNA. [Source:RefSeq mRNA;Acc:NM_001105504]	26	47635451	47651856	9.1954	3.09193e-31
Kidney	ENSBTAG00000047110		Uncharacterized protein [Source:UniProtKB/TrEMBL;Acc:G3N1R8]	29	41944850	41971535	10.291	1.01509e-30
Kidney	ENSBTAG00000047219	ZNF793	zinc finger protein 793 [Source:HGNC Symbol;Acc:HGNC:33115]	18	47431025	47437065	1.14051	0.00111545
Kidney	ENSBTAG00000048213	PTCH1	Uncharacterized protein [Source:UniProtKB/TrEMBL;Acc:G3N1D5]	8	83551682	83581560	0.399559	0.246888
Leg muscle	ENSBTAG00000000188	HS3ST5	Bos taurus heparan sulfate (glucosamine) 3-O-sulfotransferase 5 (HS3ST5), mRNA. [Source:RefSeq mRNA;Acc:NM_001076215]	9	36551274	36844165	3.49049	2.02164e-13
Leg muscle	ENSBTAG00000002219	ATAD3	Bos taurus ATPase family, AAA domain containing 3A (ATAD3A), mRNA. [Source:RefSeq mRNA;Acc:NM_001105462]	16	52336171	52352541	0.755865	0.00280843
Leg muscle	ENSBTAG00000002728	ARID1B	AT rich interactive domain 1B (SWI1-like) [Source:HGNC Symbol;Acc:HGNC:18040]	9	94882344	95271883	0.419526	0.0064093
Leg muscle	ENSBTAG00000002944	ATP5G3	Bos taurus ATP synthase, H+ transporting, mitochondrial Fo complex, subunit C3 (subunit 9) (ATP5G3), mRNA. [Source:RefSeq mRNA;Acc:NM_001034692]	2	21702150	21705260	1.13543	5.14963e-14
Leg muscle	ENSBTAG00000003450	ATP6V1H	ATPase, H+ transporting, lysosomal 50/57kDa, V1 subunit H [Source:HGNC Symbol;Acc:HGNC:18303]	14	23511301	23558678	-0.944856	2.85355e-07
Leg muscle	ENSBTAG00000004870	GALNT2	Bos taurus UDP-N-acetyl-alpha-D-galactosamine:polypeptide N-acetylgalactosaminyltransferase 2 (GalNAc-T2) (GALNT2), mRNA. [Source:RefSeq mRNA;Acc:NM_001193103]	28	1126801	1313125	-0.419685	0.039003
Leg muscle	ENSBTAG00000005085	TRIM63	Bos taurus tripartite motif containing 63 (TRIM63), mRNA. [Source:RefSeq mRNA;Acc:NM_001046295]	2	127615050	127630608	10.0176	9.55428e-54
Leg muscle	ENSBTAG00000009182	CLCN1	Bos taurus chloride channel 1, skeletal muscle (CLCN1), mRNA. [Source:RefSeq mRNA;Acc:NM_001143871]	4	107518111	107554736	8.71664	4.34577e-44
Leg muscle	ENSBTAG00000011390	CHRND	Bos taurus cholinergic receptor, nicotinic, delta (CHRND), mRNA. [Source:RefSeq mRNA;Acc:NM_174271]	2	120975092	120982350	6.66217	5.24735e-21
Leg muscle	ENSBTAG00000014818	MYLK3	myosin light chain kinase 3 [Source:HGNC Symbol;Acc:HGNC:29826]	18	15089441	15131888	2.43734	3.92589e-19
Leg muscle	ENSBTAG00000015163	TM4SF1	Bos taurus transmembrane 4 L six family member 1 (TM4SF1), mRNA. [Source:RefSeq mRNA;Acc:NM_001075980]	1	119750363	119758888	-0.228438	0.292604
Leg muscle	ENSBTAG00000016603	MGC152337	Bos taurus RIKEN cDNA 1700001K19-like (LOC786914), mRNA. [Source:RefSeq mRNA;Acc:NM_001099201]	21	68569749	68585001	-0.258641	0.606773
Leg muscle	ENSBTAG00000017385			5	63208485	63209321	-0.52793	0.106437
Leg muscle	ENSBTAG00000019244	P2RX6	purinergic receptor P2X, ligand gated ion channel, 6 [Source:HGNC Symbol;Acc:HGNC:8538]	17	74356168	74364530	5.35965	2.08392e-25
Leg muscle	ENSBTAG00000019399	CNKSR1	connector enhancer of kinase suppressor of Ras 1 [Source:HGNC Symbol;Acc:HGNC:19700]	2	127507867	127517515	4.25496	1.10224e-18
Leg muscle	ENSBTAG00000020393	METTL21C	Bos taurus methyltransferase like 21C (METTL21C), mRNA. [Source:RefSeq mRNA;Acc:NM_001100383]	12	82907167	82916245	7.45698	6.73965e-21
Leg muscle	ENSBTAG00000021657	CACNG6	calcium channel, voltage-dependent, gamma subunit 6 [Source:HGNC Symbol;Acc:HGNC:13625]	18	62106778	62121184	9.12679	1.6324e-27
Leg muscle	ENSBTAG00000039823			12	11441775	11443817	-0.418227	0.22001
Leg muscle	ENSBTAG00000046177	IGFN1	immunoglobulin-like and fibronectin type III domain containing 1 [Source:HGNC Symbol;Acc:HGNC:24607]	16	81604665	81641464	11.7285	4.16223e-50
Leg muscle	ENSBTAG00000047490			2	99704435	99714269	1.04101	0.0691478
Leg muscle	ENSBTAG00000048152	TUBG1	Bos taurus tubulin, gamma 1 (TUBG1), mRNA. [Source:RefSeq mRNA;Acc:NM_001076255]	19	43316471	43321165	1.69493	3.10374e-14
Liver	ENSBTAG00000000070	F13B	Bos taurus coagulation factor XIII, B polypeptide (F13B), mRNA. [Source:RefSeq mRNA;Acc:NM_001038529]	16	77848141	77869023	12.5483	9.86905e-50
Liver	ENSBTAG00000000147	RIC8B	RIC8 guanine nucleotide exchange factor B [Source:HGNC Symbol;Acc:HGNC:25555]	5	70407271	70507072	-0.0337158	0.849126
Liver	ENSBTAG00000000445	PDE6C	phosphodiesterase 6C, cGMP-specific, cone, alpha prime [Source:HGNC Symbol;Acc:HGNC:8787]	26	14956031	15009228	2.85681	9.49376e-14
Liver	ENSBTAG00000000806	ATAD1	Bos taurus ATPase family, AAA domain containing 1 (ATAD1), mRNA. [Source:RefSeq mRNA;Acc:NM_001205581]	26	9411265	9448494	0.355923	0.0268255
Liver	ENSBTAG00000000873	SLC13A3	Bos taurus solute carrier family 13 (sodium-dependent dicarboxylate transporter), member 3 (SLC13A3), mRNA. [Source:RefSeq mRNA;Acc:NM_001080288]	13	75979002	76062341	2.71458	5.94901e-17
Liver	ENSBTAG00000001265	HRG	Bos taurus histidine-rich glycoprotein (HRG), mRNA. [Source:RefSeq mRNA;Acc:NM_173919]	1	81127291	81135756	12.2016	7.47782e-55
Liver	ENSBTAG00000001885	COPRS	Bos taurus chromosome 19 open reading frame, human C17orf79 (COPRS), mRNA. [Source:RefSeq mRNA;Acc:NM_001098894]	19	18604659	18609323	-3.65751	1.41673e-12
Liver	ENSBTAG00000002107	FZD1	Bos taurus frizzled family receptor 1 (FZD1), mRNA. [Source:RefSeq mRNA;Acc:NM_001101048]	4	8490676	8494829	-1.038	9.00565e-07
Liver	ENSBTAG00000002151	ASB15	Bos taurus ankyrin repeat and SOCS box containing 15 (ASB15), mRNA. [Source:RefSeq mRNA;Acc:NM_174687]	4	88697392	88729365	5.67044	2.25772e-27
Liver	ENSBTAG00000002236	TRPC4AP	transient receptor potential cation channel, subfamily C, member 4 associated protein [Source:HGNC Symbol;Acc:HGNC:16181]	13	64913710	64981620	0.486496	0.00145686
Liver	ENSBTAG00000002255	BHMT	Bos taurus betaine--homocysteine S-methyltransferase (BHMT), mRNA. [Source:RefSeq mRNA;Acc:NM_001011679]	10	10127781	10151271	12.1279	9.19009e-53
Liver	ENSBTAG00000002497	ELOVL2	Bos taurus ELOVL fatty acid elongase 2 (ELOVL2), mRNA. [Source:RefSeq mRNA;Acc:NM_001083517]	23	45093668	45111322	5.7083	7.49473e-24
Liver	ENSBTAG00000002630	MKL1	megakaryoblastic leukemia (translocation) 1 [Source:HGNC Symbol;Acc:HGNC:14334]	5	112261806	112372282	-1.72331	9.20336e-09
Liver	ENSBTAG00000002642	SLC17A2	Bos taurus solute carrier family 17 (sodium phosphate), member 2 (SLC17A2), mRNA. [Source:RefSeq mRNA;Acc:NM_001038118]	23	31721014	31739244	11.8965	6.29052e-34
Liver	ENSBTAG00000002701	UGT3A1	Bos taurus UDP glycosyltransferase 3 family, polypeptide A2 (UGT3A2), mRNA. [Source:RefSeq mRNA;Acc:NM_001076087]	20	38182070	38206820	6.71555	1.40073e-47
Liver	ENSBTAG00000002803	SULT1C3	Bos taurus sulfotransferase family, cytosolic, 1C, member 3 (SULT1C3), mRNA. [Source:RefSeq mRNA;Acc:NM_001193080]	11	44768842	44785035	7.03783	8.89069e-18
Liver	ENSBTAG00000003144	KIAA0825	KIAA0825 [Source:HGNC Symbol;Acc:HGNC:28532]	7	96124692	96354407	0.164478	0.605786
Liver	ENSBTAG00000003235	DHDDS	Bos taurus dehydrodolichyl diphosphate synthase (DHDDS), mRNA. [Source:RefSeq mRNA;Acc:NM_001035346]	2	127266788	127295155	0.0878144	0.775468
Liver	ENSBTAG00000003236		Uncharacterized protein [Source:UniProtKB/TrEMBL;Acc:F1MGV4]	29	39889074	39918516	10.8244	1.8875e-31
Liver	ENSBTAG00000003362	HSP90B1	Bos taurus heat shock protein 90kDa beta (Grp94), member 1 (HSP90B1), mRNA. [Source:RefSeq mRNA;Acc:NM_174700]	5	67940792	67959532	2.19475	3.16193e-31
Liver	ENSBTAG00000003381	PAPD7	PAP associated domain containing 7 [Source:HGNC Symbol;Acc:HGNC:16705]	20	66568770	66609977	-0.643618	0.000542203
Liver	ENSBTAG00000003492			21	61025472	61032824	11.9456	6.43237e-44
Liver	ENSBTAG00000003523		Uncharacterized protein [Source:UniProtKB/TrEMBL;Acc:F1MRL5]	6	86334723	86353208	10.8683	7.40895e-30
Liver	ENSBTAG00000003632	CYP39A1	Bos taurus cytochrome P450, family 39, subfamily A, polypeptide 1 (CYP39A1), mRNA. [Source:RefSeq mRNA;Acc:NM_001098938]	23	19776642	19860368	4.39972	2.27966e-31
Liver	ENSBTAG00000003775	C8B	Bos taurus complement component 8, beta polypeptide (C8B), mRNA. [Source:RefSeq mRNA;Acc:NM_001046141]	3	89742861	89786323	11.6213	1.48267e-59
Liver	ENSBTAG00000003961	SNX20	Bos taurus sorting nexin 20 (SNX20), mRNA. [Source:RefSeq mRNA;Acc:NM_001038033]	18	19157447	19166134	2.22863	2.44821e-11
Liver	ENSBTAG00000004273	CST7	cystatin F (leukocystatin) [Source:HGNC Symbol;Acc:HGNC:2479]	13	42951021	42960765	-2.56884	0.00010831
Liver	ENSBTAG00000004351	IL31RA	interleukin 31 receptor A [Source:HGNC Symbol;Acc:HGNC:18969]	20	23305806	23355111	6.59674	1.63124e-16
Liver	ENSBTAG00000004887	DCTN1	Bos taurus dynactin 1 (DCTN1), mRNA. [Source:RefSeq mRNA;Acc:NM_001098934]	11	10235834	10253077	-1.04629	1.22985e-07
Liver	ENSBTAG00000005105	PAFAH2	Bos taurus platelet-activating factor acetylhydrolase 2, 40kDa (PAFAH2), mRNA. [Source:RefSeq mRNA;Acc:NM_174570]	2	127684837	127720396	2.25056	6.65845e-22
Liver	ENSBTAG00000005120	TESPA1	thymocyte expressed, positive selection associated 1 [Source:HGNC Symbol;Acc:HGNC:29109]	5	60265820	60300780	-0.0767817	0.837945
Liver	ENSBTAG00000005394	COX18	Bos taurus COX18 cytochrome c oxidase assembly homolog (S. cerevisiae) (COX18), mRNA. [Source:RefSeq mRNA;Acc:NM_001082437]	6	89922143	89932628	0.317429	0.309325
Liver	ENSBTAG00000005932	FAM184B	family with sequence similarity 184, member B [Source:HGNC Symbol;Acc:HGNC:29235]	6	38614370	38672306	0.683594	0.0249002
Liver	ENSBTAG00000005947	PLAU	Bos taurus plasminogen activator, urokinase (PLAU), mRNA. [Source:RefSeq mRNA;Acc:NM_174147]	28	29964983	29971029	-0.151931	0.395237
Liver	ENSBTAG00000006486	TSEN34	Bos taurus tRNA splicing endonuclease 34 homolog (S. cerevisiae) (TSEN34), mRNA. [Source:RefSeq mRNA;Acc:NM_001034251]	18	63393523	63397442	-0.0583704	0.814626
Liver	ENSBTAG00000006536	CGN1	Bos taurus conglutinin (CGN1), mRNA. [Source:RefSeq mRNA;Acc:NM_175699]	28	35591906	35602846	8.88589	3.90722e-31
Liver	ENSBTAG00000006599	INHBE	Bos taurus inhibin, beta E (INHBE), mRNA. [Source:RefSeq mRNA;Acc:NM_001205842]	5	56334244	56335809	9.03946	1.15803e-21
Liver	ENSBTAG00000006852	ACYP2	Bos taurus acylphosphatase 2, muscle type (ACYP2), mRNA. [Source:RefSeq mRNA;Acc:NM_001113230]	11	36683363	36862401	1.9248	1.00203e-19
Liver	ENSBTAG00000007315	LARS2	leucyl-tRNA synthetase 2, mitochondrial [Source:HGNC Symbol;Acc:HGNC:17095]	22	54368494	54518600	0.243458	0.173306
Liver	ENSBTAG00000007690	AGXT2	Bos taurus alanine--glyoxylate aminotransferase 2 (AGXT2), mRNA. [Source:RefSeq mRNA;Acc:NM_001075821]	20	39156953	39199656	10.3745	3.76921e-39
Liver	ENSBTAG00000007702	RPP38	ribonuclease P/MRP 38kDa subunit [Source:HGNC Symbol;Acc:HGNC:30329]	13	29959800	29965680	0.782749	0.00698021
Liver	ENSBTAG00000007720	NKG2A	Bos taurus killer cell lectin-like receptor subfamily C, member 1 (KLRC1), mRNA. [Source:RefSeq mRNA;Acc:NM_001168587]	5	99974365	99978911	2.40341	1.76885e-05
Liver	ENSBTAG00000007834	PPP1R16A	Bos taurus protein phosphatase 1, regulatory subunit 16A (PPP1R16A), mRNA. [Source:RefSeq mRNA;Acc:NM_001193251]	14	1628814	1633988	-0.0251694	0.961842
Liver	ENSBTAG00000007846	ITIH3	Bos taurus inter-alpha-trypsin inhibitor heavy chain 3 (ITIH3), mRNA. [Source:RefSeq mRNA;Acc:NM_001101898]	22	48633831	48647777	11.2143	2.99609e-61
Liver	ENSBTAG00000008118	BXDC5	Bos taurus ribosome production factor 1 homolog (S. cerevisiae) (RPF1), mRNA. [Source:RefSeq mRNA;Acc:NM_001083417]	3	59792647	59809111	0.920382	2.09305e-09
Liver	ENSBTAG00000008434	GCAT	Bos taurus glycine C-acetyltransferase (GCAT), mRNA. [Source:RefSeq mRNA;Acc:NM_001075134]	5	110125415	110132060	3.73014	4.27362e-31
Liver	ENSBTAG00000008441	SOCS3	Bos taurus suppressor of cytokine signaling 3 (SOCS3), mRNA. [Source:RefSeq mRNA;Acc:NM_174466]	19	54458856	54459555	2.1977	6.4263e-12
Liver	ENSBTAG00000008505	APOB	apolipoprotein B [Source:HGNC Symbol;Acc:HGNC:603]	11	77953380	78040118	13.5632	9.06899e-52
Liver	ENSBTAG00000008704	FIGN	fidgetin [Source:HGNC Symbol;Acc:HGNC:13285]	2	32850155	32852428	0.884374	0.00960374
Liver	ENSBTAG00000008788	SLC13A2	Bos taurus solute carrier family 13 (sodium-dependent dicarboxylate transporter), member 2 (SLC13A2), mRNA. [Source:RefSeq mRNA;Acc:NM_001034234]	19	20501231	20525353	5.99516	1.05292e-19
Liver	ENSBTAG00000008857	GALR3	galanin receptor 3 [Source:HGNC Symbol;Acc:HGNC:4134]	5	110136656	110138547	3.33784	1.28529e-05
Liver	ENSBTAG00000009117	THNSL1	threonine synthase-like 1 (S. cerevisiae) [Source:HGNC Symbol;Acc:HGNC:26160]	13	26122536	26124764	1.60863	4.09203e-08
Liver	ENSBTAG00000009386	C1orf167	chromosome 1 open reading frame 167 [Source:HGNC Symbol;Acc:HGNC:25262]	16	42765851	42788588	1.01396	0.00660436
Liver	ENSBTAG00000009570	C19orf80	chromosome 19 open reading frame 80 [Source:HGNC Symbol;Acc:HGNC:24933]	7	16878927	16880796	8.49375	2.50618e-32
Liver	ENSBTAG00000009639	SMPD3	sphingomyelin phosphodiesterase 3, neutral membrane (neutral sphingomyelinase II) [Source:HGNC Symbol;Acc:HGNC:14240]	18	35847645	35872312	2.59634	9.27548e-13
Liver	ENSBTAG00000009691	SH2B2	SH2B adaptor protein 2 [Source:HGNC Symbol;Acc:HGNC:17381]	25	35192687	35204610	-0.912786	0.0530518
Liver	ENSBTAG00000009798	DCDC2	doublecortin domain containing 2 [Source:HGNC Symbol;Acc:HGNC:18141]	23	33102946	33246914	8.20767	1.08963e-29
Liver	ENSBTAG00000009840	OR2AE1	olfactory receptor, family 2, subfamily AE, member 1 [Source:HGNC Symbol;Acc:HGNC:15087]	25	37071831	37072784	6.65612	6.03969e-14
Liver	ENSBTAG00000009862	C14orf105	chromosome 14 open reading frame 105 [Source:HGNC Symbol;Acc:HGNC:20189]	10	70069549	70098697	6.8049	6.64497e-21
Liver	ENSBTAG00000010158	NOS1AP	Bos taurus nitric oxide synthase 1 (neuronal) adaptor protein (NOS1AP), mRNA. [Source:RefSeq mRNA;Acc:NM_001146219]	3	7105925	7463616	1.9099	8.96741e-09
Liver	ENSBTAG00000010360	LRIG1	leucine-rich repeats and immunoglobulin-like domains 1 [Source:HGNC Symbol;Acc:HGNC:17360]	22	35068218	35181384	-0.0327865	0.862767
Liver	ENSBTAG00000010432	EIF2D	Bos taurus eukaryotic translation initiation factor 2D (EIF2D), mRNA. [Source:RefSeq mRNA;Acc:NM_001035104]	16	4221210	4242621	-0.240642	0.253828
Liver	ENSBTAG00000010543	FGFR4	fibroblast growth factor receptor 4 [Source:HGNC Symbol;Acc:HGNC:3691]	7	39936164	39946911	3.54751	1.33773e-14
Liver	ENSBTAG00000010951	NHLRC3	NHL repeat containing 3 [Source:HGNC Symbol;Acc:HGNC:33751]	12	23233220	23241391	0.914431	2.74011e-05
Liver	ENSBTAG00000011050	PPAPDC2	Bos taurus phosphatidic acid phosphatase type 2 domain containing 2 (PPAPDC2), mRNA. [Source:RefSeq mRNA;Acc:NM_001024573]	8	40114096	40115242	1.98504	3.29706e-11
Liver	ENSBTAG00000011139	BCHE	Bos taurus butyrylcholinesterase (BCHE), mRNA. [Source:RefSeq mRNA;Acc:NM_001076906]	1	102337857	102409795	0.223593	0.438679
Liver	ENSBTAG00000011575	RFNG	RFNG O-fucosylpeptide 3-beta-N-acetylglucosaminyltransferase [Source:HGNC Symbol;Acc:HGNC:9974]	19	51429344	51431873	-0.618929	0.00936694
Liver	ENSBTAG00000011720	HSD17B6	Bos taurus hydroxysteroid (17-beta) dehydrogenase 6 homolog (mouse) (HSD17B6), mRNA. [Source:RefSeq mRNA;Acc:NM_001035395]	5	57004646	57026537	12.1653	7.3622e-54
Liver	ENSBTAG00000011738	TFR2	Bos taurus transferrin receptor 2 (TFR2), mRNA. [Source:RefSeq mRNA;Acc:NM_001177741]	25	36471291	36482523	7.7086	2.83737e-38
Liver	ENSBTAG00000011986	PLSCR4	Bos taurus phospholipid scramblase 4 (PLSCR4), mRNA. [Source:RefSeq mRNA;Acc:NM_001081732]	1	123231176	123273104	2.07388	1.27401e-16
Liver	ENSBTAG00000012096	BCKDHB	Bos taurus branched chain keto acid dehydrogenase E1, beta polypeptide (BCKDHB), mRNA. [Source:RefSeq mRNA;Acc:NM_174507]	9	20073014	20335161	2.53924	1.40992e-24
Liver	ENSBTAG00000012116	HNF4A	hepatocyte nuclear factor 4-alpha [Source:RefSeq peptide;Acc:NP_001015557]	13	73547468	73574144	9.89277	5.12064e-31
Liver	ENSBTAG00000012141	RAD9A	RAD9 homolog; Uncharacterized protein [Source:UniProtKB/TrEMBL;Acc:Q58D92]	29	45932454	45938364	-0.119987	0.559981
Liver	ENSBTAG00000012201	CYP3A5	Bos taurus cytochrome P450, subfamily IIIA (niphedipine oxidase), polypeptide 4 (CYP3A5), mRNA. [Source:RefSeq mRNA;Acc:NM_174531]	25	37025335	37044626	11.9464	8.24462e-53
Liver	ENSBTAG00000012250	BLOC1S6	Bos taurus pallidin homolog (mouse) (BLOC1S6), mRNA. [Source:RefSeq mRNA;Acc:NM_001076325]	10	65111943	65126559	0.476233	0.00374221
Liver	ENSBTAG00000012693			18	7809822	7917256	0.892209	0.0858217
Liver	ENSBTAG00000013338	SLC7A9	Bos taurus solute carrier family 7 (glycoprotein-associated amino acid transporter light chain, bo,+ system), member 9 (SLC7A9), mRNA. [Source:RefSeq mRNA;Acc:NM_001035054]	18	43435073	43466267	7.74004	3.16664e-32
Liver	ENSBTAG00000014248	MIER3	mesoderm induction early response 1, family member 3 [Source:HGNC Symbol;Acc:HGNC:26678]	20	22299385	22323643	0.0851763	0.699344
Liver	ENSBTAG00000014847	BBOX1	butyrobetaine (gamma), 2-oxoglutarate dioxygenase (gamma-butyrobetaine hydroxylase) 1 [Source:HGNC Symbol;Acc:HGNC:964]	15	58532712	58609229	7.10416	1.05659e-47
Liver	ENSBTAG00000014889	DCBLD2	Bos taurus discoidin, CUB and LCCL domain containing 2 (DCBLD2), mRNA. [Source:RefSeq mRNA;Acc:NM_001205911]	1	42743866	42802957	0.931779	2.09167e-05
Liver	ENSBTAG00000014897	UNC5A	unc-5 homolog A (C. elegans) [Source:HGNC Symbol;Acc:HGNC:12567]	7	39677304	39692612	2.00649	3.09343e-06
Liver	ENSBTAG00000015047		Bos taurus uncharacterized LOC781988 (LOC781988), mRNA. [Source:RefSeq mRNA;Acc:NM_001101281]	6	86676447	86713666	12.7664	1.71933e-49
Liver	ENSBTAG00000015065	TMPRSS7	transmembrane protease, serine 7 [Source:HGNC Symbol;Acc:HGNC:30846]	1	57213904	57268918	5.27928	1.50119e-10
Liver	ENSBTAG00000015358	ALDOB	Bos taurus aldolase B, fructose-bisphosphate (ALDOB), mRNA. [Source:RefSeq mRNA;Acc:NM_001034485]	8	92773692	92865307	9.31286	2.32314e-55
Liver	ENSBTAG00000015462	BNC1	basonuclin 1 [Source:HGNC Symbol;Acc:HGNC:1081]	21	25237608	25254749	1.11154	0.10284
Liver	ENSBTAG00000015557		Uncharacterized protein [Source:UniProtKB/TrEMBL;Acc:E1B805]	7	15835492	15865454	11.6271	6.19045e-56
Liver	ENSBTAG00000015669	ADAT1	Bos taurus adenosine deaminase, tRNA-specific 1 (ADAT1), mRNA. [Source:RefSeq mRNA;Acc:NM_001081620]	18	2944867	2960921	0.728747	0.0138067
Liver	ENSBTAG00000015836	EXOC3L2	exocyst complex component 3-like 2 [Source:HGNC Symbol;Acc:HGNC:30162]	18	53302939	53313115	2.68573	3.10018e-10
Liver	ENSBTAG00000016048	CPT1B	Bos taurus carnitine palmitoyltransferase 1B (muscle) (CPT1B), mRNA. [Source:RefSeq mRNA;Acc:NM_001034349]	5	120098392	120106718	2.3616	4.12343e-18
Liver	ENSBTAG00000016366	ABCG8	ATP-binding cassette, sub-family G (WHITE), member 8 [Source:HGNC Symbol;Acc:HGNC:13887]	11	26156648	26174650	7.12937	3.85164e-20
Liver	ENSBTAG00000016899	MED8	mediator complex subunit 8 [Source:HGNC Symbol;Acc:HGNC:19971]	3	103212683	103217887	0.910412	1.40811e-06
Liver	ENSBTAG00000017251	SLC26A8	solute carrier family 26 (anion exchanger), member 8 [Source:HGNC Symbol;Acc:HGNC:14468]	23	9853166	9942504	6.20417	3.40934e-25
Liver	ENSBTAG00000017664	HGF	Bos taurus hepatocyte growth factor (hepapoietin A; scatter factor) (HGF), mRNA. [Source:RefSeq mRNA;Acc:NM_001031751]	4	39116167	39197870	2.61102	1.83185e-15
Liver	ENSBTAG00000017714	C4BPB	complement component 4 binding protein, beta [Source:HGNC Symbol;Acc:HGNC:1328]	16	4765914	4777167	11.7802	1.17716e-35
Liver	ENSBTAG00000017938		Uncharacterized protein [Source:UniProtKB/TrEMBL;Acc:M0QW16]	13	43833787	43840023	6.69749	9.36485e-11
Liver	ENSBTAG00000018345	FBXO39	Bos taurus F-box protein 39 (FBXO39), mRNA. [Source:RefSeq mRNA;Acc:NM_001037613]	19	25750465	25758746	4.34061	7.60434e-06
Liver	ENSBTAG00000018493	ERICH5	Bos taurus chromosome 14 open reading frame, human C8orf47 (C14H8orf47), mRNA. [Source:RefSeq mRNA;Acc:NM_001077844]	14	68428890	68454310	3.04431	1.27988e-12
Liver	ENSBTAG00000018901	CTIF	CBP80/20-dependent translation initiation factor [Source:HGNC Symbol;Acc:HGNC:23925]	24	48769621	49013492	0.2071	0.499426
Liver	ENSBTAG00000019066	FAM167A	Bos taurus family with sequence similarity 167, member A (FAM167A), mRNA. [Source:RefSeq mRNA;Acc:NM_001076494]	8	7734139	7765335	1.96763	7.66058e-08
Liver	ENSBTAG00000019084	INHBC	Bos taurus inhibin, beta C (INHBC), mRNA. [Source:RefSeq mRNA;Acc:NM_001205983]	5	56340056	56350443	10.5326	7.24872e-26
Liver	ENSBTAG00000019093	AMY2B	Bos taurus amylase, alpha 2B (pancreatic) (AMY2B), mRNA. [Source:RefSeq mRNA;Acc:NM_001035016]	3	39926298	39948945	5.6556	1.15141e-47
Liver	ENSBTAG00000019332	SLC9C1	solute carrier family 9, subfamily C (Na+-transporting carboxylic acid decarboxylase), member 1 [Source:HGNC Symbol;Acc:HGNC:31401]	1	57360423	57501871	1.02973	0.0392215
Liver	ENSBTAG00000020095	MS4A3	membrane-spanning 4-domains, subfamily A, member 3 (hematopoietic cell-specific) [Source:HGNC Symbol;Acc:HGNC:7317]	15	84485248	84492848	7.0917	3.86316e-24
Liver	ENSBTAG00000020229	ATP8B3	ATPase, aminophospholipid transporter, class I, type 8B, member 3 [Source:HGNC Symbol;Acc:HGNC:13535]	7	45738428	45760463	7.71556	4.86929e-34
Liver	ENSBTAG00000020363	GBA3	Bos taurus glucosidase, beta, acid 3 (cytosolic) (GBA3), mRNA. [Source:RefSeq mRNA;Acc:NM_001191277]	6	43675600	43863550	10.9093	4.26388e-44
Liver	ENSBTAG00000020375		Uncharacterized protein [Source:UniProtKB/TrEMBL;Acc:F1MEU8]	26	16130565	16159314	9.7589	1.71562e-39
Liver	ENSBTAG00000020391	MEP1B	meprin A, beta [Source:HGNC Symbol;Acc:HGNC:7020]	24	25292754	25328875	7.14635	4.60075e-27
Liver	ENSBTAG00000020409	C1H21ORF56	Bos taurus spermatogenesis and centriole associated 1-like (SPATC1L), mRNA. [Source:RefSeq mRNA;Acc:NM_001038677]	1	147600282	147615974	3.02539	0.000247008
Liver	ENSBTAG00000020430	GLT1D1	glycosyltransferase 1 domain containing 1 [Source:HGNC Symbol;Acc:HGNC:26483]	17	49197829	49313590	7.67058	4.02386e-34
Liver	ENSBTAG00000020597	FMO3	Bos taurus flavin containing monooxygenase 3 (FMO3), mRNA. [Source:RefSeq mRNA;Acc:NM_174057]	16	39505828	39532677	10.1533	1.50839e-52
Liver	ENSBTAG00000020709	MAP1S	Bos taurus microtubule-associated protein 1S (MAP1S), mRNA. [Source:RefSeq mRNA;Acc:NM_001102114]	7	5335661	5367540	-1.20508	0.00301266
Liver	ENSBTAG00000021195	A1CF	APOBEC1 complementation factor [Source:HGNC Symbol;Acc:HGNC:24086]	26	8523899	8580001	11.1752	4.64742e-35
Liver	ENSBTAG00000021322	TM4SF20	Bos taurus transmembrane 4 L six family member 20 (TM4SF20), mRNA. [Source:RefSeq mRNA;Acc:NM_001076981]	2	116332506	116343431	8.16771	6.23933e-23
Liver	ENSBTAG00000021408	FMO1	flavin containing monooxygenase 1 [Source:HGNC Symbol;Acc:HGNC:3769]	16	39666877	39706037	11.4347	2.47494e-52
Liver	ENSBTAG00000022205		Uncharacterized protein [Source:UniProtKB/TrEMBL;Acc:M0QW22]	6	86223188	86239206	11.7265	1.60162e-37
Liver	ENSBTAG00000022813	TMEM150B	Bos taurus transmembrane protein 150B (TMEM150B), mRNA. [Source:RefSeq mRNA;Acc:NM_001102025]	18	62608571	62615876	2.46205	1.60387e-12
Liver	ENSBTAG00000023666		Uncharacterized protein [Source:UniProtKB/TrEMBL;Acc:E1BFC9]	1	42566823	42571545	9.98173	3.44757e-29
Liver	ENSBTAG00000024647		Uncharacterized protein [Source:UniProtKB/TrEMBL;Acc:G3X7F3]	16	5600155	5959906	9.72867	8.51794e-60
Liver	ENSBTAG00000024700		Uncharacterized protein [Source:UniProtKB/TrEMBL;Acc:F1MP67]	26	16411562	16462624	9.75065	1.1294e-22
Liver	ENSBTAG00000024991	MKRN2OS	MKRN2 opposite strand [Source:HGNC Symbol;Acc:HGNC:40375]	22	57250457	57257322	4.82449	7.28258e-11
Liver	ENSBTAG00000026309	ZHX2	zinc fingers and homeoboxes 2 [Source:HGNC Symbol;Acc:HGNC:18513]	14	18386657	18389173	-1.14591	0.000151639
Liver	ENSBTAG00000026502		Uncharacterized protein [Source:UniProtKB/TrEMBL;Acc:F6R9F1]	5	113609076	113613623	7.37503	1.14553e-39
Liver	ENSBTAG00000027419		Uncharacterized protein [Source:UniProtKB/TrEMBL;Acc:E1BBH6]	13	43864284	43873875	11.0919	1.67821e-31
Liver	ENSBTAG00000030423	CLEC1B	C-type lectin domain family 1, member B [Source:HGNC Symbol;Acc:HGNC:24356]	5	100346463	100355669	7.02582	3.55017e-24
Liver	ENSBTAG00000031354		Uncharacterized protein [Source:UniProtKB/TrEMBL;Acc:E1BI89]	13	63346798	63361747	7.21135	1.11212e-37
Liver	ENSBTAG00000032152	TMPRSS6	transmembrane protease, serine 6 [Source:HGNC Symbol;Acc:HGNC:16517]	5	75870208	75903553	7.74754	3.07067e-34
Liver	ENSBTAG00000034514		Uncharacterized protein [Source:UniProtKB/TrEMBL;Acc:F1MHQ3]	6	26691065	26692155	5.70215	1.51613e-10
Liver	ENSBTAG00000037509	AKR1C4	Bos taurus aldo-keto reductase family 1, member C1-like (LOC782061), mRNA. [Source:RefSeq mRNA;Acc:NM_001166223]	13	43654794	43668774	11.3312	4.06171e-36
Liver	ENSBTAG00000037581	MZF1	myeloid zinc finger 1 [Source:HGNC Symbol;Acc:HGNC:13108]	18	65971580	65980686	-1.74465	4.08666e-06
Liver	ENSBTAG00000037632		Uncharacterized protein [Source:UniProtKB/TrEMBL;Acc:F1N3Y5]	5	113614530	113620220	3.44981	9.45269e-15
Liver	ENSBTAG00000038062	FUT4	Bos taurus fucosyltransferase 4 (alpha (1,3) fucosyltransferase, myeloid-specific) (FUT4), mRNA. [Source:RefSeq mRNA;Acc:NM_174736]	15	16242002	16243411	0.292942	0.362179
Liver	ENSBTAG00000038148	SOWAHB	sosondowah ankyrin repeat domain family member B [Source:HGNC Symbol;Acc:HGNC:32958]	6	93486378	93488711	4.25444	2.15446e-18
Liver	ENSBTAG00000038234	BHMT2	betaine--homocysteine S-methyltransferase 2 [Source:HGNC Symbol;Acc:HGNC:1048]	10	10072118	10082600	8.36588	7.56319e-33
Liver	ENSBTAG00000038361	SERPINA11	Bos taurus serpin peptidase inhibitor, clade A (alpha-1 antiproteinase, antitrypsin), member 11 (SERPINA11), mRNA. [Source:RefSeq mRNA;Acc:NM_001099083]	21	59650976	59664635	11.3127	1.10098e-48
Liver	ENSBTAG00000038549		Uncharacterized protein [Source:UniProtKB/TrEMBL;Acc:F1MCD3]	7	8467760	8490669	10.5774	4.19396e-34
Liver	ENSBTAG00000038810	SFTA2	Bos taurus surfactant associated 2 (SFTA2), mRNA. [Source:RefSeq mRNA;Acc:NM_001114523]	23	27945517	27946340	5.30827	4.7411e-11
Liver	ENSBTAG00000038916		Uncharacterized protein [Source:UniProtKB/TrEMBL;Acc:E1BJ53]	23	15604081	15608831	0.563231	0.0954299
Liver	ENSBTAG00000039028	PI3	Bos taurus peptidase inhibitor 3, skin-derived (SKALP) (PI3), mRNA. [Source:RefSeq mRNA;Acc:NM_001080353]	13	74272869	74274940	3.53974	1.76966e-07
Liver	ENSBTAG00000039206	SLFN14	schlafen family member 14 [Source:HGNC Symbol;Acc:HGNC:32689]	19	15096675	15107873	1.6812	0.0199038
Liver	ENSBTAG00000039463		Uncharacterized protein [Source:UniProtKB/TrEMBL;Acc:F1N0Z8]	29	42360325	42372760	11.3271	1.31175e-34
Liver	ENSBTAG00000039878	C2orf78	chromosome 2 open reading frame 78 [Source:HGNC Symbol;Acc:HGNC:34349]	11	10812246	10825732	6.21349	4.64337e-10
Liver	ENSBTAG00000040034		Bos taurus uncharacterized LOC507550 (MGC157266), mRNA. [Source:RefSeq mRNA;Acc:NM_001098903]	8	62935793	62978422	9.32006	2.74499e-47
Liver	ENSBTAG00000040209			18	52582623	52592461	1.11864	3.52758e-05
Liver	ENSBTAG00000040336	ZNF268	Bos taurus zinc finger protein 268 (ZNF268), mRNA. [Source:RefSeq mRNA;Acc:NM_001083646]	17	45191289	45218103	0.315921	0.398336
Liver	ENSBTAG00000043983	LRRC19	leucine rich repeat containing 19 [Source:HGNC Symbol;Acc:HGNC:23379]	8	17241724	17245917	8.38287	1.08825e-37
Liver	ENSBTAG00000044044	CLOCK	clock circadian regulator [Source:HGNC Symbol;Acc:HGNC:2082]	6	72574278	72633079	0.183382	0.495049
Liver	ENSBTAG00000044859	bta-mir-2408	bta-mir-2408 [Source:miRBase;Acc:MI0011451]	29	45520786	45520846	5.08628	3.31101e-09
Liver	ENSBTAG00000045993		Uncharacterized protein [Source:UniProtKB/TrEMBL;Acc:G3N338]	10	20960285	20960867	6.39798	1.40728e-12
Liver	ENSBTAG00000046098	ACSM4	acyl-CoA synthetase medium-chain family member 4 [Source:HGNC Symbol;Acc:HGNC:32016]	25	18539756	18562175	1.90698	0.00202448
Liver	ENSBTAG00000046485	RAB1B	Bos taurus RAB1B, member RAS oncogene family (RAB1B), mRNA. [Source:RefSeq mRNA;Acc:NM_001076233]	29	44972615	44977021	-0.430979	0.0264896
Liver	ENSBTAG00000047317	CL43	collectin-43 precursor [Source:RefSeq peptide;Acc:NP_001002237]	28	35714667	35748478	9.30866	5.37665e-27
Liver	ENSBTAG00000047833	AFM	Bos taurus afamin (AFM), mRNA. [Source:RefSeq mRNA;Acc:NM_001192175]	6	90291078	90312046	12.5591	1.86159e-40
Liver	ENSBTAG00000047858		40S ribosomal protein S3a [Source:UniProtKB/TrEMBL;Acc:G3MWK9]	19	25901825	25902636	1.31687	0.0534167
Liver	ENSBTAG00000047930	UBE2E2	Bos taurus ubiquitin-conjugating enzyme E2E 2 (UBE2E2), mRNA. [Source:RefSeq mRNA;Acc:NM_001191190]	27	42203626	42288998	-1.07593	0.00064408
Liver	ENSBTAG00000048034	GLTPD2	glycolipid transfer protein domain containing 2 [Source:HGNC Symbol;Acc:HGNC:33756]	19	27204703	27206013	4.20429	5.58651e-20
Liver	ENSBTAG00000048042		Uncharacterized protein [Source:UniProtKB/TrEMBL;Acc:G3MX17]	21	49526702	49532179	2.52716	1.2634e-10
Lung	ENSBTAG00000000032	ABI3	Bos taurus ABI family, member 3 (ABI3), mRNA. [Source:RefSeq mRNA;Acc:NM_001083454]	19	37985585	37994816	1.66004	6.737e-07
Lung	ENSBTAG00000000033	PHOSPHO1	phosphatase, orphan 1 [Source:HGNC Symbol;Acc:HGNC:16815]	19	37978510	37985160	1.63858	1.14971e-06
Lung	ENSBTAG00000000815	EPHA2	Bos taurus EPH receptor A2 (EPHA2), mRNA. [Source:RefSeq mRNA;Acc:NM_001205731]	2	136525537	136551769	0.615901	0.012764
Lung	ENSBTAG00000000954	DCDC1	Bos taurus doublecortin domain containing 1 (DCDC1), mRNA. [Source:RefSeq mRNA;Acc:NM_001076434]	15	62869597	62935638	3.09738	5.13926e-08
Lung	ENSBTAG00000000966		Uncharacterized protein [Source:UniProtKB/TrEMBL;Acc:F1MTH2]	5	100112515	100118909	3.18834	1.27635e-11
Lung	ENSBTAG00000001080	SPAG17	sperm-associated antigen 17 [Source:RefSeq peptide;Acc:NP_001193803]	3	25111140	25352312	5.87051	6.61967e-22
Lung	ENSBTAG00000001154	DGAT2	Bos taurus diacylglycerol O-acyltransferase 2 (DGAT2), mRNA. [Source:RefSeq mRNA;Acc:NM_205793]	15	55940757	55973229	-2.20742	5.33103e-08
Lung	ENSBTAG00000001382	SLC26A9	solute carrier family 26 (anion exchanger), member 9 [Source:HGNC Symbol;Acc:HGNC:14469]	16	3479418	3498921	3.83306	2.72098e-13
Lung	ENSBTAG00000001508	SH3RF1	Bos taurus SH3 domain containing ring finger 1 (SH3RF1), mRNA. [Source:RefSeq mRNA;Acc:NM_001098065]	8	1025434	1073248	0.651874	0.0205552
Lung	ENSBTAG00000001528	CDK13	Bos taurus cyclin-dependent kinase 13 (CDK13), transcript variant 1, mRNA. [Source:RefSeq mRNA;Acc:NM_001205431]	4	81667665	81807550	0.303334	0.0488846
Lung	ENSBTAG00000002240	GPR18	Bos taurus G protein-coupled receptor 18 (GPR18), mRNA. [Source:RefSeq mRNA;Acc:NM_001034689]	12	80095128	80098875	1.72947	1.10137e-05
Lung	ENSBTAG00000002352	GGA2	golgi-associated, gamma adaptin ear containing, ARF binding protein 2 [Source:HGNC Symbol;Acc:HGNC:16064]	25	21399496	21422261	0.360174	0.0193908
Lung	ENSBTAG00000002418	TICRR	TOPBP1-interacting checkpoint and replication regulator [Source:HGNC Symbol;Acc:HGNC:28704]	21	21436441	21478472	0.435309	0.206043
Lung	ENSBTAG00000002738	S1PR2	Bos taurus sphingosine-1-phosphate receptor 2 (S1PR2), mRNA. [Source:RefSeq mRNA;Acc:NM_001081541]	7	15974816	15982578	1.46681	1.9051e-08
Lung	ENSBTAG00000002985	KCNMB1	Bos taurus potassium large conductance calcium-activated channel, subfamily M, beta member 1 (KCNMB1), mRNA. [Source:RefSeq mRNA;Acc:NM_001001141]	20	2158463	2172275	2.20834	1.39712e-19
Lung	ENSBTAG00000003353	SLC6A2	solute carrier family 6 (neurotransmitter transporter), member 2 [Source:HGNC Symbol;Acc:HGNC:11048]	18	23962442	24002080	4.82553	4.37766e-24
Lung	ENSBTAG00000003527	CCDC62	coiled-coil domain containing 62 [Source:HGNC Symbol;Acc:HGNC:30723]	17	54952889	54994346	0.184876	0.631935
Lung	ENSBTAG00000003531	ABCA13	ATP-binding cassette, sub-family A (ABC1), member 13 [Source:HGNC Symbol;Acc:HGNC:14638]	4	7096630	7487703	6.64751	1.07741e-26
Lung	ENSBTAG00000003595	FAM216B	Bos taurus chromosome 12 open reading frame, human C13orf30 (FAM216B), mRNA. [Source:RefSeq mRNA;Acc:NM_001076315]	12	12964735	12975239	4.13268	5.55462e-14
Lung	ENSBTAG00000003836	ADAM19	ADAM metallopeptidase domain 19 [Source:HGNC Symbol;Acc:HGNC:197]	7	71158812	71250704	0.205764	0.35665
Lung	ENSBTAG00000003872	STX16	syntaxin 16 [Source:HGNC Symbol;Acc:HGNC:11431]	13	58237976	58260726	-0.229013	0.336482
Lung	ENSBTAG00000004111	LRRC45	leucine rich repeat containing 45 [Source:HGNC Symbol;Acc:HGNC:28302]	19	51478679	51493635	0.0556304	0.872661
Lung	ENSBTAG00000004148	MATN4	Bos taurus secretory leukocyte peptidase inhibitor (SLPI), mRNA. [Source:RefSeq mRNA;Acc:NM_001098865]	13	74337277	74339570	4.70992	1.75002e-08
Lung	ENSBTAG00000004153	SCGB3A2	Bos taurus secretoglobin, family 3A, member 2 (SCGB3A2), mRNA. [Source:RefSeq mRNA;Acc:NM_001205460]	7	61104006	61108298	9.85631	2.74647e-30
Lung	ENSBTAG00000004187	WDR66	WD repeat domain 66 [Source:HGNC Symbol;Acc:HGNC:28506]	17	55596059	55669832	4.00076	5.16025e-17
Lung	ENSBTAG00000004197	B3GNT4	UDP-GlcNAc:betaGal beta-1,3-N-acetylglucosaminyltransferase 4 [Source:HGNC Symbol;Acc:HGNC:15683]	17	55418582	55419667	5.18709	2.65801e-11
Lung	ENSBTAG00000004641	PLEKHA6	Bos taurus pleckstrin homology domain containing, family A member 6 (PLEKHA6), mRNA. [Source:RefSeq mRNA;Acc:NM_001075973]	16	1806692	1878608	0.395775	0.093404
Lung	ENSBTAG00000004693	CCDC60	coiled-coil domain containing 60 [Source:HGNC Symbol;Acc:HGNC:28610]	17	58124784	58175758	3.91534	2.06675e-12
Lung	ENSBTAG00000004767	SYK	Bos taurus spleen tyrosine kinase (SYK), mRNA. [Source:RefSeq mRNA;Acc:NM_001037465]	8	88423429	88529462	1.49344	2.22867e-12
Lung	ENSBTAG00000005062	TEC	tec protein tyrosine kinase [Source:HGNC Symbol;Acc:HGNC:11719]	6	68468930	68530673	0.85421	3.43059e-05
Lung	ENSBTAG00000005063	THEM6	Bos taurus thioesterase superfamily member 6 (THEM6), mRNA. [Source:RefSeq mRNA;Acc:NM_001099375]	14	2839180	2842655	-0.0814911	0.861796
Lung	ENSBTAG00000005151	WDPCP	WD repeat containing planar cell polarity effector [Source:HGNC Symbol;Acc:HGNC:28027]	11	61759950	61969748	1.59662	6.69895e-06
Lung	ENSBTAG00000005208	CLEC16A	Uncharacterized protein [Source:UniProtKB/TrEMBL;Acc:F1MQK7]	25	9683212	9914803	0.111503	0.677764
Lung	ENSBTAG00000005261	FCGBP	Fc fragment of IgG binding protein [Source:HGNC Symbol;Acc:HGNC:13572]	18	49726103	49751466	5.17055	3.0885e-23
Lung	ENSBTAG00000005357	VPS11	Bos taurus vacuolar protein sorting 11 homolog (S. cerevisiae) (VPS11), mRNA. [Source:RefSeq mRNA;Acc:NM_001076216]	15	30181557	30191821	-0.169434	0.304798
Lung	ENSBTAG00000005372	DLGAP1	discs, large (Drosophila) homolog-associated protein 1 [Source:HGNC Symbol;Acc:HGNC:2905]	24	37994546	38293883	0.422242	0.220786
Lung	ENSBTAG00000005568	FRMPD2	FERM and PDZ domain containing 2 [Source:HGNC Symbol;Acc:HGNC:28572]	28	42939762	43003209	6.06811	3.12424e-14
Lung	ENSBTAG00000005633	RGNEF	rho-guanine nucleotide exchange factor [Source:RefSeq peptide;Acc:NP_001095777]	20	7604086	7716625	2.50321	1.58889e-23
Lung	ENSBTAG00000005675	SLC44A4	Bos taurus solute carrier family 44, member 4 (SLC44A4), mRNA. [Source:RefSeq mRNA;Acc:NM_001083442]	23	27291966	27305337	5.87307	3.10104e-23
Lung	ENSBTAG00000005681	ME1	NADP-dependent malic enzyme [Source:RefSeq peptide;Acc:NP_001138325]	9	23401999	23590098	1.69971	9.488e-13
Lung	ENSBTAG00000005704	IL1RL2	interleukin 1 receptor-like 2 [Source:HGNC Symbol;Acc:HGNC:5999]	11	7020020	7045388	4.65195	1.09123e-11
Lung	ENSBTAG00000006001	STAP2	Bos taurus signal transducing adaptor family member 2 (STAP2), mRNA. [Source:RefSeq mRNA;Acc:NM_001034246]	7	20966851	20978542	0.263166	0.277001
Lung	ENSBTAG00000006086	MMP28	matrix metallopeptidase 28 [Source:HGNC Symbol;Acc:HGNC:14366]	19	14904920	14930074	1.35292	8.11335e-06
Lung	ENSBTAG00000006243	GCNT7	glucosaminyl (N-acetyl) transferase family member 7 [Source:HGNC Symbol;Acc:HGNC:16099]	13	59998610	60002281	0.9767	0.129795
Lung	ENSBTAG00000006446		Uncharacterized protein [Source:UniProtKB/TrEMBL;Acc:F1MES2]	8	66382783	66625740	1.41485	0.021964
Lung	ENSBTAG00000006780	NAPSA	napsin A aspartic peptidase [Source:HGNC Symbol;Acc:HGNC:13395]	18	56967043	56974391	3.56094	2.90576e-21
Lung	ENSBTAG00000006836	FBXO33	Bos taurus F-box protein 33 (FBXO33), mRNA. [Source:RefSeq mRNA;Acc:NM_001205749]	21	49745742	49766810	0.288601	0.120286
Lung	ENSBTAG00000007216	DPF1	zinc finger protein neuro-d4 [Source:RefSeq peptide;Acc:NP_001070323]	18	48250683	48263828	2.98341	8.69704e-09
Lung	ENSBTAG00000007318	ZNF687	zinc finger protein 687 [Source:HGNC Symbol;Acc:HGNC:29277]	3	19552536	19557450	-0.115555	0.618334
Lung	ENSBTAG00000007335	TPD52	Bos taurus tumor protein D52 (TPD52), mRNA. [Source:RefSeq mRNA;Acc:NM_001076922]	14	45499601	45549966	1.10542	1.11509e-10
Lung	ENSBTAG00000007530	TRIM10	Bos taurus tripartite motif containing 10 (TRIM10), mRNA. [Source:RefSeq mRNA;Acc:NM_001015607]	23	28613833	28622421	1.73946	0.00153612
Lung	ENSBTAG00000007687	GDF6	Bos taurus growth differentiation factor 6 (GDF6), mRNA. [Source:RefSeq mRNA;Acc:NM_001001140]	14	70399571	70416866	-0.713852	1
Lung	ENSBTAG00000008100	GOLGA7B	Bos taurus golgin A7 family, member B (GOLGA7B), mRNA. [Source:RefSeq mRNA;Acc:NM_001076954]	26	18858709	18871716	-0.971552	0.875487
Lung	ENSBTAG00000008126	NPHP4	nephronophthisis 4 [Source:HGNC Symbol;Acc:HGNC:19104]	16	48181539	48314477	0.803036	0.00718961
Lung	ENSBTAG00000008155	SUN3	Bos taurus Sad1 and UNC84 domain containing 3 (SUN3), mRNA. [Source:RefSeq mRNA;Acc:NM_001076084]	4	7612875	7652099	3.33839	9.54865e-06
Lung	ENSBTAG00000008250	SPRY4	Bos taurus sprouty homolog 4 (Drosophila) (SPRY4), mRNA. [Source:RefSeq mRNA;Acc:NM_001081512]	7	55222501	55234079	0.382948	0.143156
Lung	ENSBTAG00000008609	SEPT8	Bos taurus septin 8 (SEPT8), mRNA. [Source:RefSeq mRNA;Acc:NM_001076230]	7	22862426	22881449	-0.345984	0.0515121
Lung	ENSBTAG00000008636	PDE4B	Bos taurus phosphodiesterase 4B, cAMP-specific (PDE4B), mRNA. [Source:RefSeq mRNA;Acc:NM_001102546]	3	79284893	79734224	1.32882	2.3173e-14
Lung	ENSBTAG00000008708	GPC5	glypican 5 [Source:HGNC Symbol;Acc:HGNC:4453]	12	66292489	67324791	2.5366	1.34295e-06
Lung	ENSBTAG00000009030	NOX5	Bos taurus NADPH oxidase, EF-hand calcium binding domain 5 (NOX5), mRNA. [Source:RefSeq mRNA;Acc:NM_001101137]	10	15835507	15867515	7.52721	1.7587e-28
Lung	ENSBTAG00000009057	CFAP221	cilia and flagella associated protein 221 [Source:HGNC Symbol;Acc:HGNC:33720]	2	71767866	71882837	5.34223	4.00868e-17
Lung	ENSBTAG00000009099	PRR14	Bos taurus proline rich 14 (PRR14), mRNA. [Source:RefSeq mRNA;Acc:NM_001035396]	25	27034800	27038835	-0.219255	0.38081
Lung	ENSBTAG00000009153	MLXIPL	MLX interacting protein-like [Source:HGNC Symbol;Acc:HGNC:12744]	25	34125794	34143852	1.30201	0.000577278
Lung	ENSBTAG00000009416	GPALPP1	Bos taurus KIAA1704 ortholog (KIAA1704), mRNA. [Source:RefSeq mRNA;Acc:NM_001034580]	12	15203256	15220754	-0.0537372	0.844561
Lung	ENSBTAG00000009481	C1orf87	chromosome 1 open reading frame 87 [Source:HGNC Symbol;Acc:HGNC:28547]	3	86260319	86342617	4.1315	2.72744e-27
Lung	ENSBTAG00000009958	TRIM35	tripartite motif containing 35 [Source:HGNC Symbol;Acc:HGNC:16285]	8	75681765	75697613	0.367136	0.275028
Lung	ENSBTAG00000009985	SIN3A	SIN3 transcription regulator family member A [Source:HGNC Symbol;Acc:HGNC:19353]	21	33796382	33840716	0.262586	0.0954053
Lung	ENSBTAG00000009987	INTB3	Bos taurus integrin, beta 3 (platelet glycoprotein IIIa, antigen CD61) (ITGB3), mRNA. [Source:RefSeq mRNA;Acc:NM_001206490]	19	46968837	47027388	1.37634	0.000118306
Lung	ENSBTAG00000009991	CANT1	calcium activated nucleotidase 1 [Source:HGNC Symbol;Acc:HGNC:19721]	19	54020560	54024284	-0.317378	0.312455
Lung	ENSBTAG00000010165	C22H3ORF18	Bos taurus chromosome 22 open reading frame, human C3orf18 (C22H3orf18), mRNA. [Source:RefSeq mRNA;Acc:NM_001101260]	22	50360693	50369136	-2.24047	0.0024966
Lung	ENSBTAG00000010254	MAP3K6	mitogen-activated protein kinase kinase kinase 6 [Source:HGNC Symbol;Acc:HGNC:6858]	2	126506015	126518906	0.920572	0.000865845
Lung	ENSBTAG00000010411	ADAMTS8	Bos taurus ADAM metallopeptidase with thrombospondin type 1 motif, 8 (ADAMTS8), mRNA. [Source:RefSeq mRNA;Acc:NM_001192325]	29	37098498	37116122	5.54837	1.58865e-15
Lung	ENSBTAG00000010623	ANKRD53	ankyrin repeat domain 53 [Source:HGNC Symbol;Acc:HGNC:25691]	11	13446613	13451359	-0.309931	0.830184
Lung	ENSBTAG00000011002	CCDC136	coiled-coil domain containing 136 [Source:HGNC Symbol;Acc:HGNC:22225]	4	93575777	93602932	0.425901	0.211319
Lung	ENSBTAG00000011108	USP54	ubiquitin specific peptidase 54 [Source:HGNC Symbol;Acc:HGNC:23513]	28	29641419	29703405	1.1902	6.04271e-13
Lung	ENSBTAG00000011283	RBPJL	recombination signal binding protein for immunoglobulin kappa J region-like [Source:HGNC Symbol;Acc:HGNC:13761]	13	74370922	74381016	2.76279	4.47666e-05
Lung	ENSBTAG00000011336	OTOGL	otogelin-like [Source:HGNC Symbol;Acc:HGNC:26901]	5	9787259	9960051	4.31053	1.50551e-21
Lung	ENSBTAG00000011352	TBC1D30	TBC1 domain family, member 30 [Source:HGNC Symbol;Acc:HGNC:29164]	5	49181675	49265076	0.815766	0.00260958
Lung	ENSBTAG00000011491	WDR81	Uncharacterized protein; WDR81 protein [Source:UniProtKB/TrEMBL;Acc:A7Z049]	19	23393586	23402810	0.199676	0.34288
Lung	ENSBTAG00000011505	RABEP1	rabaptin, RAB GTPase binding effector protein 1 [Source:HGNC Symbol;Acc:HGNC:17677]	19	26759902	26870523	0.103974	0.529589
Lung	ENSBTAG00000011748	SGMS1	sphingomyelin synthase 1 [Source:HGNC Symbol;Acc:HGNC:29799]	26	8735912	8775858	0.360771	0.0190969
Lung	ENSBTAG00000011872	EML3	Bos taurus echinoderm microtubule associated protein like 3 (EML3), mRNA. [Source:RefSeq mRNA;Acc:NM_001101846]	29	41645576	41654604	0.295842	0.118263
Lung	ENSBTAG00000011890	RSPH4A	radial spoke head 4 homolog A (Chlamydomonas) [Source:HGNC Symbol;Acc:HGNC:21558]	9	34392165	34405193	6.97238	1.14847e-22
Lung	ENSBTAG00000012004	TGFB3	Bos taurus transforming growth factor, beta 3 (TGFB3), mRNA. [Source:RefSeq mRNA;Acc:NM_001101183]	10	88242180	88266347	0.666216	0.0243256
Lung	ENSBTAG00000012052	PADI4	peptidyl arginine deiminase, type IV [Source:HGNC Symbol;Acc:HGNC:18368]	2	135836956	135864707	2.90722	4.1862e-09
Lung	ENSBTAG00000012185	CLEC4E	C-type lectin domain family 4, member E [Source:HGNC Symbol;Acc:HGNC:14555]	5	102158068	102168602	3.78992	2.32382e-14
Lung	ENSBTAG00000012280	PGLYRP2	peptidoglycan recognition protein 2 [Source:HGNC Symbol;Acc:HGNC:30013]	7	8702090	8707156	-0.19526	0.857758
Lung	ENSBTAG00000012334	ALS2CR12	Bos taurus amyotrophic lateral sclerosis 2 (juvenile) chromosome region, candidate 12 (ALS2CR12), mRNA. [Source:RefSeq mRNA;Acc:NM_001105461]	2	90302815	90340658	4.84656	8.03855e-13
Lung	ENSBTAG00000012355	RNF220	Bos taurus ring finger protein 220 (RNF220), mRNA. [Source:RefSeq mRNA;Acc:NM_001076941]	3	101957666	102232064	-0.378251	0.0233013
Lung	ENSBTAG00000012444	ADAM12	Bos taurus ADAM metallopeptidase domain 12 (ADAM12), mRNA. [Source:RefSeq mRNA;Acc:NM_001001156]	26	45848827	46238138	-0.128594	0.621097
Lung	ENSBTAG00000012833	ATG2B	autophagy related 2B [Source:HGNC Symbol;Acc:HGNC:20187]	21	62793771	62869911	0.352655	0.0228418
Lung	ENSBTAG00000012846	KIAA1549L	KIAA1549-like [Source:HGNC Symbol;Acc:HGNC:24836]	15	64982627	65105476	1.65323	0.000342916
Lung	ENSBTAG00000013009	AURKA	Bos taurus aurora kinase A (AURKA), mRNA. [Source:RefSeq mRNA;Acc:NM_001038028]	13	60092043	60107177	-0.319465	0.387353
Lung	ENSBTAG00000013069	IQCB1	Bos taurus IQ motif containing B1 (IQCB1), mRNA. [Source:RefSeq mRNA;Acc:NM_001046381]	1	66854942	66900462	0.00438794	0.983299
Lung	ENSBTAG00000013084	NAPA	Bos taurus N-ethylmaleimide-sensitive factor attachment protein, alpha (NAPA), mRNA. [Source:RefSeq mRNA;Acc:NM_001192487]	18	54902551	54928520	-0.470706	0.0284647
Lung	ENSBTAG00000013105	SYT3	synaptotagmin III [Source:HGNC Symbol;Acc:HGNC:11511]	18	57171631	57183964	-0.715926	0.147137
Lung	ENSBTAG00000013221	RTTN	rotatin [Source:HGNC Symbol;Acc:HGNC:18654]	24	7401048	7519745	0.356662	0.0726203
Lung	ENSBTAG00000013301	GGT7	Bos taurus gamma-glutamyltransferase 7 (GGT7), mRNA. [Source:RefSeq mRNA;Acc:NM_001076401]	13	64737634	64791116	0.516668	0.0759808
Lung	ENSBTAG00000013391	ANKH	Bos taurus ankylosis, progressive homolog (mouse) (ANKH), mRNA. [Source:RefSeq mRNA;Acc:NM_001109793]	20	58376939	58546811	-0.799298	7.05755e-06
Lung	ENSBTAG00000013420	FSD1L	fibronectin type III and SPRY domain containing 1-like [Source:HGNC Symbol;Acc:HGNC:13753]	8	96964125	97006477	0.641273	0.0341119
Lung	ENSBTAG00000013488	PPP1R14D	Bos taurus protein phosphatase 1, regulatory (inhibitor) subunit 14D (PPP1R14D), mRNA. [Source:RefSeq mRNA;Acc:NM_001099169]	10	36468114	36478924	0.718252	0.161602
Lung	ENSBTAG00000013532	FAM187A	Ig-like V-type domain-containing protein FAM187A [Source:UniProtKB/Swiss-Prot;Acc:A7E3C4]	19	45239328	45240593	4.38291	2.48748e-08
Lung	ENSBTAG00000013776	ITPA	Bos taurus inosine triphosphatase (nucleoside triphosphate pyrophosphatase) (ITPA), mRNA. [Source:RefSeq mRNA;Acc:NM_001076282]	13	52449560	52462362	-0.19591	0.346197
Lung	ENSBTAG00000013779	HSPA12A	heat shock 70kDa protein 12A [Source:HGNC Symbol;Acc:HGNC:19022]	26	37398573	37429983	-0.165143	0.657445
Lung	ENSBTAG00000013791	GPR41	Bos taurus free fatty acid receptor 3 (FFAR3), mRNA. [Source:RefSeq mRNA;Acc:NM_001145233]	18	46244900	46249752	-0.502419	0.681818
Lung	ENSBTAG00000013831	DSG1	Bos taurus desmoglein 1 (DSG1), mRNA. [Source:RefSeq mRNA;Acc:NM_174045]	24	26089489	26133405	-1.23535	0.00217049
Lung	ENSBTAG00000013849	RGS13	Bos taurus regulator of G-protein signaling 13 (RGS13), mRNA. [Source:RefSeq mRNA;Acc:NM_001080232]	16	13213115	13240290	3.76758	7.00825e-14
Lung	ENSBTAG00000014026	PAG1	phosphoprotein membrane anchor with glycosphingolipid microdomains 1 [Source:HGNC Symbol;Acc:HGNC:30043]	14	46336282	46354162	0.456338	0.17522
Lung	ENSBTAG00000014127	PGHS-2	Bos taurus prostaglandin-endoperoxide synthase 2 (prostaglandin G/H synthase and cyclooxygenase) (PTGS2), mRNA. [Source:RefSeq mRNA;Acc:NM_174445]	16	69263776	69271399	2.60379	6.20909e-20
Lung	ENSBTAG00000014144	CCDC113	Bos taurus coiled-coil domain containing 113 (CCDC113), mRNA. [Source:RefSeq mRNA;Acc:NM_001075910]	18	26169327	26203174	7.10289	6.43864e-21
Lung	ENSBTAG00000014409	MAP3K19	mitogen-activated protein kinase kinase kinase 19 [Source:HGNC Symbol;Acc:HGNC:26249]	2	62601167	62642560	6.49082	2.6768e-20
Lung	ENSBTAG00000014455			20	41563223	41662806	2.1729	2.24755e-18
Lung	ENSBTAG00000014595	LIG1	Bos taurus ligase I, DNA, ATP-dependent (LIG1), mRNA. [Source:RefSeq mRNA;Acc:NM_001102548]	18	55307590	55334837	-0.600421	0.0444696
Lung	ENSBTAG00000014659	TMEM194A	Bos taurus transmembrane protein 194A (TMEM194A), mRNA. [Source:RefSeq mRNA;Acc:NM_001102161]	5	56697178	56705119	0.978168	0.00182434
Lung	ENSBTAG00000014777	FBXO6	Bos taurus F-box protein 6 (FBXO6), mRNA. [Source:RefSeq mRNA;Acc:NM_001034433]	16	42881664	42899260	0.154423	0.561194
Lung	ENSBTAG00000014862			16	11057883	11058607	1.60164	0.000919235
Lung	ENSBTAG00000015345	BNIPL	Bos taurus BCL2/adenovirus E1B 19kD interacting protein like (BNIPL), mRNA. [Source:RefSeq mRNA;Acc:NM_001079621]	3	19779460	19787707	0.00464218	0.972561
Lung	ENSBTAG00000015351	STYK1	Bos taurus serine/threonine/tyrosine kinase 1 (STYK1), mRNA. [Source:RefSeq mRNA;Acc:NM_001143868]	5	99407006	99439453	5.62869	2.41407e-21
Lung	ENSBTAG00000015482	ANKRD13C	ANKRD13C protein; Uncharacterized protein [Source:UniProtKB/TrEMBL;Acc:A5PK24]	3	75145726	75238581	0.363032	0.0321296
Lung	ENSBTAG00000015485	MGC134132	Bos taurus chromosome 9 open reading frame, human C6orf118 (C9H6orf118), mRNA. [Source:RefSeq mRNA;Acc:NM_001046213]	9	101942117	101966174	5.99923	1.29033e-15
Lung	ENSBTAG00000015632	TNFRSF18	tumor necrosis factor receptor superfamily, member 18 [Source:HGNC Symbol;Acc:HGNC:11914]	16	52492065	52494746	0.657718	0.124585
Lung	ENSBTAG00000015711	BTG2	BTG family, member 2 [Source:HGNC Symbol;Acc:HGNC:1131]	16	890072	892370	1.31245	2.00758e-12
Lung	ENSBTAG00000015724	BPIFB1	BPI fold containing family B, member 1 [Source:HGNC Symbol;Acc:HGNC:16108]	13	63284373	63305522	8.81805	5.50294e-33
Lung	ENSBTAG00000015893	EPN3	Bos taurus epsin 3 (EPN3), mRNA. [Source:RefSeq mRNA;Acc:NM_001046434]	19	36811806	36821284	-0.490964	0.333627
Lung	ENSBTAG00000016063	DNER	delta/notch-like EGF repeat containing [Source:HGNC Symbol;Acc:HGNC:24456]	2	118194131	118436930	-0.00149742	0.355045
Lung	ENSBTAG00000016244	VWA3A	von Willebrand factor A domain containing 3A [Source:HGNC Symbol;Acc:HGNC:27088]	25	19992453	20049454	5.73994	2.7271e-26
Lung	ENSBTAG00000016279	EMILIN3	elastin microfibril interfacer 3 [Source:HGNC Symbol;Acc:HGNC:16123]	13	70685087	70688831	0.338534	0.290242
Lung	ENSBTAG00000016305	ATP13A4	ATPase type 13A4 [Source:HGNC Symbol;Acc:HGNC:25422]	1	74545919	74630220	3.48072	1.51369e-19
Lung	ENSBTAG00000016523	DNAH10	dynein, axonemal, heavy chain 10 [Source:HGNC Symbol;Acc:HGNC:2941]	17	54040852	54199562	3.5543	8.50024e-20
Lung	ENSBTAG00000016835	IL17F	interleukin 17F [Source:HGNC Symbol;Acc:HGNC:16404]	23	24390407	24397956	-0.684311	1
Lung	ENSBTAG00000016891	TCP11	t-complex 11, testis-specific [Source:HGNC Symbol;Acc:HGNC:11658]	23	9020184	9052477	3.02652	6.07972e-11
Lung	ENSBTAG00000016987	C2orf44	chromosome 2 open reading frame 44 [Source:HGNC Symbol;Acc:HGNC:26157]	11	75071679	75078888	0.55129	0.0426694
Lung	ENSBTAG00000017098	BPIFA1	Bos taurus BPI fold containing family A, member 1 (BPIFA1), mRNA. [Source:RefSeq mRNA;Acc:NM_174426]	13	63247711	63254775	10.1988	7.00913e-24
Lung	ENSBTAG00000017133	GINS4	Bos taurus GINS complex subunit 4 (Sld5 homolog) (GINS4), mRNA. [Source:RefSeq mRNA;Acc:NM_001082460]	27	36143518	36159007	-0.147303	0.696474
Lung	ENSBTAG00000017138	TMEM71	transmembrane protein 71 [Source:HGNC Symbol;Acc:HGNC:26572]	14	9615580	9639486	1.51949	2.84071e-06
Lung	ENSBTAG00000017162	STK39	Bos taurus serine threonine kinase 39 (STK39), mRNA. [Source:RefSeq mRNA;Acc:NM_001075826]	2	27924668	28017774	1.2885	3.66906e-05
Lung	ENSBTAG00000017478	GSDMC	Bos taurus gasdermin C (GSDMC), mRNA. [Source:RefSeq mRNA;Acc:NM_001046004]	14	11892028	11907430	6.25373	9.33412e-16
Lung	ENSBTAG00000017537	PTGIS	Bos taurus prostaglandin I2 (prostacyclin) synthase (PTGIS), mRNA. [Source:RefSeq mRNA;Acc:NM_174444]	13	78319020	78368752	1.05067	0.00259909
Lung	ENSBTAG00000018028	TTLL10	tubulin tyrosine ligase-like family member 10 [Source:HGNC Symbol;Acc:HGNC:26693]	16	52499838	52514414	1.67957	0.00221698
Lung	ENSBTAG00000018043	LCAT	Bos taurus lecithin-cholesterol acyltransferase (LCAT), mRNA. [Source:RefSeq mRNA;Acc:NM_001046069]	18	35544370	35547611	-0.0767245	0.745862
Lung	ENSBTAG00000018106	SPATA18	Mitochondria-eating protein [Source:UniProtKB/Swiss-Prot;Acc:E1BLK7]	6	69564009	69608371	7.55742	4.83534e-27
Lung	ENSBTAG00000018185	ASB4	Bos taurus ankyrin repeat and SOCS box containing 4 (ASB4), mRNA. [Source:RefSeq mRNA;Acc:NM_001192864]	4	12597838	12699701	3.69378	1.76952e-10
Lung	ENSBTAG00000018246	RAB39	Bos taurus RAB39, member RAS oncogene family (RAB39), mRNA. [Source:RefSeq mRNA;Acc:NM_001192830]	15	17760029	17798653	2.9629	1.31276e-11
Lung	ENSBTAG00000018330	RAD9B	RAD9 homolog B (S. pombe) [Source:HGNC Symbol;Acc:HGNC:21700]	17	56625304	56653822	-0.0375747	0.930899
Lung	ENSBTAG00000018356		Bos taurus synaptotagmin XV (SYT15), mRNA. [Source:RefSeq mRNA;Acc:NM_001205963]	28	42111714	42119577	4.02809	6.24857e-18
Lung	ENSBTAG00000018403	ARHGAP9	Rho GTPase activating protein 9 [Source:HGNC Symbol;Acc:HGNC:14130]	5	56313933	56321238	1.44153	1.05654e-06
Lung	ENSBTAG00000018448	MSH4	mutS homolog 4 [Source:HGNC Symbol;Acc:HGNC:7327]	3	69221074	69302542	-1.08341	1
Lung	ENSBTAG00000018453	ANKRD37	Bos taurus ankyrin repeat domain 37 (ANKRD37), mRNA. [Source:RefSeq mRNA;Acc:NM_001075392]	27	14706021	14708632	-0.214921	0.856631
Lung	ENSBTAG00000018538	CEP70	centrosomal protein 70kDa [Source:HGNC Symbol;Acc:HGNC:29972]	1	131590399	131658628	0.476969	0.00930522
Lung	ENSBTAG00000018732	HSPA12B	Bos taurus heat shock 70kD protein 12B (HSPA12B), mRNA. [Source:RefSeq mRNA;Acc:NM_001102027]	13	51901885	51918849	1.82438	2.50279e-12
Lung	ENSBTAG00000018771	DNAAF1	Bos taurus dynein, axonemal, assembly factor 1 (DNAAF1), mRNA. [Source:RefSeq mRNA;Acc:NM_001035345]	18	10451369	10472288	4.26635	1.8099e-12
Lung	ENSBTAG00000019037	AQP4	Bos taurus aquaporin 4 (AQP4), mRNA. [Source:RefSeq mRNA;Acc:NM_181003]	24	30362738	30377272	5.86936	8.51008e-44
Lung	ENSBTAG00000019187	ZNF462	zinc finger protein 462 [Source:HGNC Symbol;Acc:HGNC:21684]	8	98331864	98426787	0.564857	0.00198426
Lung	ENSBTAG00000019349	SLC6A4	Bos taurus solute carrier family 6 (neurotransmitter transporter, serotonin), member 4 (SLC6A4), mRNA. [Source:RefSeq mRNA;Acc:NM_174609]	19	21852431	21872404	3.43586	7.26786e-25
Lung	ENSBTAG00000019785	CIC	capicua transcriptional repressor [Source:HGNC Symbol;Acc:HGNC:14214]	18	51312808	51336025	-0.011678	0.957057
Lung	ENSBTAG00000019864	MAPK15	mitogen-activated protein kinase 15 [Source:HGNC Symbol;Acc:HGNC:24667]	14	2235034	2240765	1.90487	8.20609e-08
Lung	ENSBTAG00000019881	ZNF474	Bos taurus zinc finger protein 474 (ZNF474), transcript variant 1, mRNA. [Source:RefSeq mRNA;Acc:NM_001105012]	7	32973283	33031108	5.08218	5.42999e-14
Lung	ENSBTAG00000019919	CFAP46	cilia and flagella associated protein 46 [Source:HGNC Symbol;Acc:HGNC:25247]	26	51008298	51070531	2.11942	4.96886e-05
Lung	ENSBTAG00000019920	CCDC64B	Bos taurus coiled-coil domain containing 64B (CCDC64B), mRNA. [Source:RefSeq mRNA;Acc:NM_001205599]	25	2446821	2454362	2.33774	4.11307e-07
Lung	ENSBTAG00000019930	CLNS1A	Bos taurus chloride channel, nucleotide-sensitive, 1A (CLNS1A), mRNA. [Source:RefSeq mRNA;Acc:NM_001076300]	29	18444587	18465087	-0.163122	0.320464
Lung	ENSBTAG00000020096	MS4A2	membrane-spanning 4-domains, subfamily A, member 2 [Source:HGNC Symbol;Acc:HGNC:7316]	15	84497142	84504751	0.993161	0.0483446
Lung	ENSBTAG00000020117	ZBTB7A	zinc finger and BTB domain-containing protein 7A [Source:RefSeq peptide;Acc:NP_001178176]	7	21189879	21196263	-0.222577	0.419629
Lung	ENSBTAG00000020503	C12orf65	chromosome 12 open reading frame 65 [Source:HGNC Symbol;Acc:HGNC:26784]	17	54568694	54571083	-0.992962	0.0026702
Lung	ENSBTAG00000020642	ZDHHC13	Bos taurus zinc finger, DHHC-type containing 13 (ZDHHC13), mRNA. [Source:RefSeq mRNA;Acc:NM_001206141]	29	26024001	26075124	-0.467721	0.00859664
Lung	ENSBTAG00000020655	BSDC1	Bos taurus BSD domain containing 1 (BSDC1), transcript variant 1, mRNA. [Source:RefSeq mRNA;Acc:NM_001035026]	2	122006937	122029837	-0.0645641	0.689381
Lung	ENSBTAG00000020929	ARMC3	armadillo repeat containing 3 [Source:HGNC Symbol;Acc:HGNC:30964]	13	24241794	24332817	8.34389	2.76657e-24
Lung	ENSBTAG00000021000	KIAA2018	KIAA2018 [Source:HGNC Symbol;Acc:HGNC:30494]	1	58790854	58811091	0.0979134	0.647683
Lung	ENSBTAG00000021051	ZNHIT6	zinc finger, HIT-type containing 6 [Source:HGNC Symbol;Acc:HGNC:26089]	3	58564022	58625809	0.306646	0.213686
Lung	ENSBTAG00000021143	DNMT3A	DNA (cytosine-5-)-methyltransferase 3 alpha [Source:HGNC Symbol;Acc:HGNC:2978]	11	74030425	74059688	0.152328	0.391372
Lung	ENSBTAG00000021160	AP1M2	Bos taurus adaptor-related protein complex 1, mu 2 subunit (AP1M2), mRNA. [Source:RefSeq mRNA;Acc:NM_001034511]	7	16302066	16312788	2.95479	4.24585e-13
Lung	ENSBTAG00000021230	SFTPB	Bos taurus surfactant protein B (SFTPB), mRNA. [Source:RefSeq mRNA;Acc:NM_001075311]	11	49162710	49173648	11.638	5.33255e-45
Lung	ENSBTAG00000021472	ZC3H3	zinc finger CCCH-type containing 3 [Source:HGNC Symbol;Acc:HGNC:28972]	14	2354390	2418557	0.325748	0.289856
Lung	ENSBTAG00000021969	KLHL29	kelch-like family member 29 [Source:HGNC Symbol;Acc:HGNC:29404]	11	75290644	75623195	-1.60085	0.000576116
Lung	ENSBTAG00000022137			29	18207629	18208408	3.90691	1.08785e-07
Lung	ENSBTAG00000022509	DNAH9	dynein, axonemal, heavy chain 9 [Source:HGNC Symbol;Acc:HGNC:2953]	19	30963518	31248936	8.12149	1.76423e-31
Lung	ENSBTAG00000022779	OLFM4	Uncharacterized protein [Source:UniProtKB/TrEMBL;Acc:F1MVJ8]	12	10667343	10690088	1.86523	0.00139844
Lung	ENSBTAG00000023529	SPEF2	sperm flagellar 2 [Source:HGNC Symbol;Acc:HGNC:26293]	20	38404694	38606719	4.48836	1.70539e-21
Lung	ENSBTAG00000024482	MGC157043	MGC157043 protein; Uncharacterized protein [Source:UniProtKB/TrEMBL;Acc:A7YY30]	16	57525193	57682376	0.285073	0.137206
Lung	ENSBTAG00000025554	LRRC73	leucine rich repeat containing 73 [Source:HGNC Symbol;Acc:HGNC:21375]	23	17025858	17028655	1.85904	2.62945e-05
Lung	ENSBTAG00000025952		Uncharacterized protein [Source:UniProtKB/TrEMBL;Acc:G3X799]	X	148774930	148780901	5.75349	7.78728e-11
Lung	ENSBTAG00000031018		Uncharacterized protein [Source:UniProtKB/TrEMBL;Acc:F6RWR7]	17	74419287	74424549	3.47579	6.40522e-10
Lung	ENSBTAG00000031351	SEC14L4	Bos taurus SEC14-like 4 (S. cerevisiae) (SEC14L4), mRNA. [Source:RefSeq mRNA;Acc:NM_001075765]	17	71606712	71619967	4.61387	2.00801e-19
Lung	ENSBTAG00000031551	PRSS53	protease, serine, 53 [Source:HGNC Symbol;Acc:HGNC:34407]	25	27450356	27455369	-0.471936	0.235597
Lung	ENSBTAG00000031871	NKAPL	Bos taurus NFKB activating protein-like (NKAPL), mRNA. [Source:RefSeq mRNA;Acc:NM_001102498]	23	30175393	30179010	-0.114318	0.727343
Lung	ENSBTAG00000032084	GPR183	Bos taurus G protein-coupled receptor 183 (GPR183), mRNA. [Source:RefSeq mRNA;Acc:NM_001046472]	12	80142501	80157134	2.4416	1.70043e-14
Lung	ENSBTAG00000032821	SCEL	Bos taurus sciellin (SCEL), mRNA. [Source:RefSeq mRNA;Acc:NM_001102332]	12	53032463	53156622	5.96566	4.11067e-32
Lung	ENSBTAG00000032914	SLC11A2	Bos taurus solute carrier family 11 (proton-coupled divalent metal ion transporters), member 2 (SLC11A2), mRNA. [Source:RefSeq mRNA;Acc:NM_001101103]	5	28887967	28914607	-0.0362823	0.821151
Lung	ENSBTAG00000032918	SCGB1A1	Bos taurus secretoglobin, family 1A, member 1 (uteroglobin) (SCGB1A1), mRNA. [Source:RefSeq mRNA;Acc:NM_001076976]	29	41501196	41504719	10.8783	5.4967e-31
Lung	ENSBTAG00000033386	C12H13ORF26	Bos taurus testis expressed 26 (TEX26), mRNA. [Source:RefSeq mRNA;Acc:NM_001098913]	12	29991971	30015315	1.75593	0.01811
Lung	ENSBTAG00000033396	C8H9orf135	Bos taurus chromosome 8 open reading frame, human C9orf135 (C8H9orf135), mRNA. [Source:RefSeq mRNA;Acc:NM_001079625]	8	46235396	46339984	4.37107	5.90141e-09
Lung	ENSBTAG00000033695	IFNB2	Interferon beta-2 [Source:UniProtKB/Swiss-Prot;Acc:P01576]	8	23287349	23287909	0.885936	0.15614
Lung	ENSBTAG00000034192	KIAA2012	KIAA2012 [Source:HGNC Symbol;Acc:HGNC:51250]	2	91026978	91153917	3.81084	2.26819e-22
Lung	ENSBTAG00000034449	GNG11	Guanine nucleotide-binding protein G(I)/G(S)/G(O) subunit gamma-11 [Source:UniProtKB/Swiss-Prot;Acc:Q5E9F0]	3	5454661	5455256	3.06034	3.62046e-11
Lung	ENSBTAG00000034498	LY6D	Bos taurus lymphocyte antigen 6 complex, locus D (LY6D), mRNA. [Source:RefSeq mRNA;Acc:NM_001076517]	14	2801383	2803020	-3.671	1
Lung	ENSBTAG00000035001		Uncharacterized protein [Source:UniProtKB/TrEMBL;Acc:E1BNT7]	19	9209310	9210245	-0.717439	1
Lung	ENSBTAG00000035836	GLT25D2	Bos taurus glycosyltransferase 25 domain containing 2 (GLT25D2), mRNA. [Source:RefSeq mRNA;Acc:NM_001191302]	16	66452391	66571427	1.90227	8.37355e-10
Lung	ENSBTAG00000037962	MAML2	Bos taurus mastermind-like 2 (Drosophila) (MAML2), mRNA. [Source:RefSeq mRNA;Acc:NM_001098050]	15	14426513	14556383	1.18627	1.93513e-06
Lung	ENSBTAG00000038180	SCN2A	sodium channel, voltage gated, type II alpha subunit [Source:HGNC Symbol;Acc:HGNC:10588]	2	30981157	31119776	0.648784	0.102807
Lung	ENSBTAG00000038340	CLNK	cytokine-dependent hematopoietic cell linker [Source:HGNC Symbol;Acc:HGNC:17438]	6	110394526	110603524	2.85978	1.26933e-11
Lung	ENSBTAG00000038715			18	65496394	65506427	1.34634	0.013235
Lung	ENSBTAG00000038806	ZNF891	Bos taurus uncharacterized protein 100125388 (LOC100125388), mRNA. [Source:RefSeq mRNA;Acc:NM_001105028]	17	45140914	45151805	1.44225	0.00161652
Lung	ENSBTAG00000039119		Uncharacterized protein [Source:UniProtKB/TrEMBL;Acc:E1BDD3]	19	55904213	55905449	3.36297	1.50304e-05
Lung	ENSBTAG00000039599	HOXB4	Bos taurus homeobox B4 (HOXB4), mRNA. [Source:RefSeq mRNA;Acc:NM_001078114]	19	38561274	38564096	2.46875	7.85296e-10
Lung	ENSBTAG00000039943	NARS2	asparaginyl-tRNA synthetase 2, mitochondrial (putative) [Source:HGNC Symbol;Acc:HGNC:26274]	29	17544439	17627915	-0.103393	0.662973
Lung	ENSBTAG00000040042	GRIN2C	glutamate receptor, ionotropic, N-methyl D-aspartate 2C [Source:HGNC Symbol;Acc:HGNC:4587]	19	57194107	57204958	1.2471	1.08943e-08
Lung	ENSBTAG00000040190	CCDC88B	Bos taurus coiled-coil domain containing 88B (CCDC88B), mRNA. [Source:RefSeq mRNA;Acc:NM_001192279]	29	43250522	43265507	0.250533	0.428267
Lung	ENSBTAG00000040378	HIST1H2AG	Histone H2A type 1 [Source:UniProtKB/Swiss-Prot;Acc:P0C0S9]	23	31111555	31112327	1.97102	0.00367315
Lung	ENSBTAG00000040496	KCNB2	Bos taurus potassium voltage-gated channel, Shab-related subfamily, member 2 (KCNB2), mRNA. [Source:RefSeq mRNA;Acc:NM_001024563]	14	38021172	38454345	3.33195	2.68684e-07
Lung	ENSBTAG00000042663	SNORA73	Small nucleolar RNA SNORA73 family [Source:RFAM;Acc:RF00045]	19	50529211	50529414	3.63525	3.14682e-05
Lung	ENSBTAG00000044027	ITGBL1	integrin, beta-like 1 (with EGF-like repeat domains) [Source:HGNC Symbol;Acc:HGNC:6164]	12	81980948	82108529	2.95204	9.81073e-14
Lung	ENSBTAG00000044111	EPHA6	EPH receptor A6 [Source:HGNC Symbol;Acc:HGNC:19296]	1	40608729	41623778	1.08443	0.0270806
Lung	ENSBTAG00000044758	bta-mir-2362	bta-mir-2362 [Source:miRBase;Acc:MI0011392]	21	5654805	5654871	1.84908	0.012111
Lung	ENSBTAG00000045538	LINC00116	long intergenic non-protein coding RNA 116 [Source:HGNC Symbol;Acc:HGNC:27339]	11	1666002	1667014	-2.17253	4.0531e-05
Lung	ENSBTAG00000046375		Uncharacterized protein [Source:UniProtKB/TrEMBL;Acc:G3MZJ9]	13	74236866	74238520	6.66267	1.58793e-15
Lung	ENSBTAG00000046391	GRAMD2	GRAM domain containing 2 [Source:HGNC Symbol;Acc:HGNC:27287]	10	18928384	18935732	5.49505	1.7159e-30
Lung	ENSBTAG00000046409	EGR2	Uncharacterized protein [Source:UniProtKB/TrEMBL;Acc:G3N0C9]	28	19012870	19015927	2.6342	1.40565e-10
Lung	ENSBTAG00000046687		Uncharacterized protein [Source:UniProtKB/TrEMBL;Acc:G3N0J4]	8	40213500	40213679	1.23339	0.0781113
Lung	ENSBTAG00000047059	TIMM17A	translocase of inner mitochondrial membrane 17 homolog A (yeast) [Source:HGNC Symbol;Acc:HGNC:17315]	16	49656493	49667783	-1.34621	2.65718e-06
Lung	ENSBTAG00000047303		Uncharacterized protein [Source:UniProtKB/TrEMBL;Acc:G3N247]	14	24019278	24100855	8.63193	4.99126e-20
Lung	ENSBTAG00000047482	PRRT4	proline-rich transmembrane protein 4 [Source:HGNC Symbol;Acc:HGNC:37280]	4	93350248	93358141	4.46379	1.68687e-13
Lung	ENSBTAG00000047786	LRRC10B	leucine rich repeat containing 10B [Source:HGNC Symbol;Acc:HGNC:37215]	29	40674002	40676155	3.70165	2.4441e-12
Lung	ENSBTAG00000047883		Uncharacterized protein [Source:UniProtKB/TrEMBL;Acc:G3N3A8]	22	15165947	15177342	0.734782	0.0072247
Lung	ENSBTAG00000047970		Uncharacterized protein [Source:UniProtKB/TrEMBL;Acc:G3MZT9]	21	71403465	71404530	-0.537445	0.355342
Lung	ENSBTAG00000048020		Uncharacterized protein [Source:UniProtKB/TrEMBL;Acc:G5E6T4]	17	12206073	12250205	0.740711	0.0301214
Mammary gland	ENSBTAG00000002578	ZMYND11	Bos taurus zinc finger, MYND-type containing 11 (ZMYND11), mRNA. [Source:RefSeq mRNA;Acc:NM_001045940]	13	47195829	47256120	-0.404061	0.0267107
Mammary gland	ENSBTAG00000002826	CLSPN	claspin [Source:HGNC Symbol;Acc:HGNC:19715]	3	110604436	110630769	3.76747	1.62936e-25
Mammary gland	ENSBTAG00000006355	SLC30A2	solute carrier family 30 (zinc transporter), member 2 [Source:HGNC Symbol;Acc:HGNC:11013]	2	127638455	127645772	10.0391	5.92609e-34
Mammary gland	ENSBTAG00000006689	TECTB	Bos taurus tectorin beta (TECTB), mRNA. [Source:RefSeq mRNA;Acc:NM_001083733]	26	33093955	33113586	8.21707	9.69929e-35
Mammary gland	ENSBTAG00000007793	SERTAD2	SERTA domain containing 2 [Source:HGNC Symbol;Acc:HGNC:30784]	11	62992908	62993855	1.47464	0.00239139
Mammary gland	ENSBTAG00000009242	ZNF638	zinc finger protein 638 [Source:HGNC Symbol;Acc:HGNC:17894]	11	13155560	13235444	0.322407	0.057226
Mammary gland	ENSBTAG00000011402		Uncharacterized protein [Source:UniProtKB/TrEMBL;Acc:F1MP29]	8	60056194	60120722	11.179	3.33061e-50
Mammary gland	ENSBTAG00000012054	ALDH3B2	aldehyde dehydrogenase 3 family, member B2 [Source:HGNC Symbol;Acc:HGNC:411]	29	46143363	46150095	7.08366	2.51871e-16
Mammary gland	ENSBTAG00000047609	CIDEA	Bos taurus cell death-inducing DFFA-like effector a (CIDEA), mRNA. [Source:RefSeq mRNA;Acc:NM_001083449]	24	43231407	43232698	6.7829	1.06161e-32
Mammary gland	ENSBTAG00000048276	TFF1	trefoil factor 1 [Source:HGNC Symbol;Acc:HGNC:11755]	1	144192083	144196576	6.2611	3.31405e-08
Ovary	ENSBTAG00000000052	PKNOX2	PBX/knotted 1 homeobox 2 [Source:HGNC Symbol;Acc:HGNC:16714]	29	29178388	29261283	1.64909	3.4652e-05
Ovary	ENSBTAG00000001030	MTMR3	myotubularin related protein 3 [Source:HGNC Symbol;Acc:HGNC:7451]	17	71122533	71253675	-0.075738	0.640365
Ovary	ENSBTAG00000002199	CORIN	corin, serine peptidase [Source:HGNC Symbol;Acc:HGNC:19012]	6	67925293	68176596	2.55053	3.78864e-08
Ovary	ENSBTAG00000003062	FAM160B1	Bos taurus family with sequence similarity 160, member B1 (FAM160B1), mRNA. [Source:RefSeq mRNA;Acc:NM_001077948]	26	35576492	35611045	0.186395	0.277786
Ovary	ENSBTAG00000003506	STEAP2	Bos taurus STEAP family member 2, metalloreductase (STEAP2), mRNA. [Source:RefSeq mRNA;Acc:NM_001077847]	4	74886596	74911776	1.13491	0.000261985
Ovary	ENSBTAG00000003800	LRRC27	leucine rich repeat containing 27 [Source:HGNC Symbol;Acc:HGNC:29346]	26	51618947	51644391	1.50699	8.96882e-05
Ovary	ENSBTAG00000004129	CCL11	Bos taurus chemokine (C-C motif) ligand 11 (CCL11), mRNA. [Source:RefSeq mRNA;Acc:NM_205773]	19	16196626	16199525	2.97092	2.84348e-06
Ovary	ENSBTAG00000004145	ANO4	Bos taurus anoctamin 4 (ANO4), mRNA. [Source:RefSeq mRNA;Acc:NM_001102050]	5	65012100	65361829	5.82146	7.19603e-25
Ovary	ENSBTAG00000004498	ESR2	Bos taurus estrogen receptor 2 (ER beta) (ESR2), mRNA. [Source:RefSeq mRNA;Acc:NM_174051]	10	76707922	76757370	5.70659	5.19807e-16
Ovary	ENSBTAG00000005525	LHX6	LIM homeobox 6 [Source:HGNC Symbol;Acc:HGNC:21735]	11	93069014	93090242	2.33249	3.61261e-06
Ovary	ENSBTAG00000005985	CBLN2	Bos taurus cerebellin 2 precursor (CBLN2), mRNA. [Source:RefSeq mRNA;Acc:NM_001098919]	24	5614221	5621035	4.46285	3.56574e-27
Ovary	ENSBTAG00000007627		Uncharacterized protein [Source:UniProtKB/TrEMBL;Acc:E1BDA5]	3	103688588	103689535	4.79869	9.22629e-08
Ovary	ENSBTAG00000009459	MTCL1	microtubule crosslinking factor 1 [Source:HGNC Symbol;Acc:HGNC:29121]	24	41576970	41689810	1.37735	5.43311e-09
Ovary	ENSBTAG00000010788	PPM1E	protein phosphatase, Mg2+/Mn2+ dependent, 1E [Source:HGNC Symbol;Acc:HGNC:19322]	19	10143539	10164011	2.56347	6.80523e-11
Ovary	ENSBTAG00000010859	HYLS1	Bos taurus hydrolethalus syndrome 1 (HYLS1), mRNA. [Source:RefSeq mRNA;Acc:NM_001046439]	29	29615508	29627607	0.124585	0.685383
Ovary	ENSBTAG00000011869	CSRP3	Bos taurus cysteine and glycine-rich protein 3 (cardiac LIM protein) (CSRP3), mRNA. [Source:RefSeq mRNA;Acc:NM_001024689]	29	25994182	26014859	1.45743	9.76088e-05
Ovary	ENSBTAG00000011910	STK33	Bos taurus serine/threonine kinase 33 (STK33), mRNA. [Source:RefSeq mRNA;Acc:NM_001075908]	15	44552624	44726438	3.54348	6.49866e-14
Ovary	ENSBTAG00000012192		Uncharacterized protein [Source:UniProtKB/TrEMBL;Acc:E1BHJ7]	5	74997804	75007462	1.40987	0.00168043
Ovary	ENSBTAG00000013806	EFHB	Bos taurus EF-hand domain family, member B (EFHB), mRNA. [Source:RefSeq mRNA;Acc:NM_001206608]	1	44647591	44712979	0.671296	0.0169702
Ovary	ENSBTAG00000013825	BCAT1	Bos taurus branched chain amino-acid transaminase 1, cytosolic (BCAT1), mRNA. [Source:RefSeq mRNA;Acc:NM_001083644]	5	85480247	85597788	0.0756834	0.793775
Ovary	ENSBTAG00000014053	MAK	Bos taurus male germ cell-associated kinase (MAK), mRNA. [Source:RefSeq mRNA;Acc:NM_001046415]	23	45207836	45258409	4.61748	9.74798e-23
Ovary	ENSBTAG00000014136	FAAP20	Bos taurus chromosome 16 open reading frame, human C1orf86 (FAAP20), mRNA. [Source:RefSeq mRNA;Acc:NM_001166564]	16	51841819	51846448	0.139408	0.62777
Ovary	ENSBTAG00000015650	TNN	tenascin N [Source:HGNC Symbol;Acc:HGNC:22942]	16	57788141	57847856	7.21231	4.13756e-25
Ovary	ENSBTAG00000017823	CFAP52	cilia and flagella associated protein 52 [Source:HGNC Symbol;Acc:HGNC:16053]	19	29490007	29515510	5.74853	1.1382e-21
Ovary	ENSBTAG00000019461	NUMBL	numb homolog (Drosophila)-like [Source:HGNC Symbol;Acc:HGNC:8061]	18	50226766	50251530	1.79211	1.07398e-12
Ovary	ENSBTAG00000019801	FAM151A	family with sequence similarity 151, member A [Source:HGNC Symbol;Acc:HGNC:25032]	3	92245963	92260622	2.34215	1.81496e-21
Ovary	ENSBTAG00000024648	PGR	Bos taurus progesterone receptor-like (PGR), mRNA. [Source:RefSeq mRNA;Acc:NM_001205356]	15	8104485	8222755	3.84485	3.47612e-13
Ovary	ENSBTAG00000025642	RYR3	ryanodine receptor 3 [Source:HGNC Symbol;Acc:HGNC:10485]	10	28789149	29100901	2.12384	1.57071e-16
Ovary	ENSBTAG00000026994	C2H2orf88	Bos taurus small membrane A-kinase anchor protein (C2H2orf88), mRNA. [Source:RefSeq mRNA;Acc:NM_001076991]	2	6038403	6113008	-0.486741	0.371759
Ovary	ENSBTAG00000031724	MAS1	Mas-related G protein-coupled receptor A; Uncharacterized protein [Source:UniProtKB/TrEMBL;Acc:F1N011]	9	97560724	97561701	2.38234	2.40378e-10
Ovary	ENSBTAG00000038074	GJC3	Bos taurus gap junction protein, gamma 3, 30.2kDa (GJC3), mRNA. [Source:RefSeq mRNA;Acc:NM_001083493]	25	36995861	37002546	1.98843	0.00238371
Ovary	ENSBTAG00000044066	C1orf101	chromosome 1 open reading frame 101 [Source:HGNC Symbol;Acc:HGNC:28491]	16	33339759	33474952	3.57009	1.01034e-12
Skin black	ENSBTAG00000000027	IGFL1	IGF-like family member 1 [Source:HGNC Symbol;Acc:HGNC:24093]	18	53961670	53964590	4.33748	3.65307e-06
Skin black	ENSBTAG00000000258		Bos taurus cytochrome P450, family 2, subfamily J (LOC521656), mRNA. [Source:RefSeq mRNA;Acc:NM_001038551]	3	86490283	86519705	-0.0985071	4.33284e-07
Skin black	ENSBTAG00000000400	KRT85	Bos taurus keratin 85 (KRT85), mRNA. [Source:RefSeq mRNA;Acc:NM_001075913]	5	27698712	27706239	12.2687	9.29675e-33
Skin black	ENSBTAG00000000821	GPR137C	G protein-coupled receptor 137C [Source:HGNC Symbol;Acc:HGNC:25445]	10	11495134	11555270	-0.518516	0.855893
Skin black	ENSBTAG00000000964	FCRL5	Fc receptor-like 5 [Source:HGNC Symbol;Acc:HGNC:18508]	3	12862100	12907593	0.351102	0.308626
Skin black	ENSBTAG00000001088	SLC17A8	solute carrier family 17 (vesicular glutamate transporter), member 8 [Source:HGNC Symbol;Acc:HGNC:20151]	5	64635278	64674628	1.36206	0.0614147
Skin black	ENSBTAG00000001280	CLPB	Bos taurus ClpB caseinolytic peptidase B homolog (E. coli) (CLPB), mRNA. [Source:RefSeq mRNA;Acc:NM_001015625]	15	52661473	52804186	-0.192726	0.512826
Skin black	ENSBTAG00000001343	DEPDC1	DEP domain containing 1 [Source:HGNC Symbol;Acc:HGNC:22949]	3	77093222	77113283	3.19402	5.06424e-12
Skin black	ENSBTAG00000001481	IGSF9	immunoglobulin superfamily, member 9 [Source:HGNC Symbol;Acc:HGNC:18132]	3	9859945	9877224	5.06022	6.20135e-18
Skin black	ENSBTAG00000001825	SP6	Sp6 transcription factor [Source:HGNC Symbol;Acc:HGNC:14530]	19	39229249	39230376	6.42372	4.96922e-15
Skin black	ENSBTAG00000001959	TFAP2E	transcription factor AP-2 epsilon (activating enhancer binding protein 2 epsilon) [Source:HGNC Symbol;Acc:HGNC:30774]	3	110762359	110777361	7.18493	6.54494e-17
Skin black	ENSBTAG00000002138	PADI1	Bos taurus peptidyl arginine deiminase, type I (PADI1), mRNA. [Source:RefSeq mRNA;Acc:NM_001101272]	2	135922930	135967599	7.64453	2.2865e-23
Skin black	ENSBTAG00000002582	LYG2	Bos taurus lysozyme G-like 2 (LYG2), mRNA. [Source:RefSeq mRNA;Acc:NM_001099076]	11	4335801	4346724	7.97595	1.30176e-29
Skin black	ENSBTAG00000003529		Uncharacterized protein [Source:UniProtKB/TrEMBL;Acc:E1BJU5]	26	8632200	8690464	5.49272	1.40537e-17
Skin black	ENSBTAG00000003822	CROCC	ciliary rootlet coiled-coil, rootletin [Source:HGNC Symbol;Acc:HGNC:21299]	2	136193743	136239981	-0.0438569	0.885649
Skin black	ENSBTAG00000004488	MEI1	meiosis inhibitor 1 [Source:HGNC Symbol;Acc:HGNC:28613]	5	113277163	113333110	3.4954	1.14489e-10
Skin black	ENSBTAG00000005129	CEP55	Bos taurus centrosomal protein 55kDa (CEP55), mRNA. [Source:RefSeq mRNA;Acc:NM_001205761]	26	14868831	14889261	2.10634	8.4046e-08
Skin black	ENSBTAG00000005351	RFXAP	regulatory factor X-associated protein [Source:HGNC Symbol;Acc:HGNC:9988]	12	24829486	24838271	-0.123457	0.646588
Skin black	ENSBTAG00000005540	CBX3	Bos taurus chromobox homolog 3 (CBX3), mRNA. [Source:RefSeq mRNA;Acc:NM_001101198]	1	264298	264843	-0.402062	0.41188
Skin black	ENSBTAG00000005670	ARHGEF19	Rho guanine nucleotide exchange factor (GEF) 19 [Source:HGNC Symbol;Acc:HGNC:26604]	2	136480737	136491543	3.24408	1.08297e-14
Skin black	ENSBTAG00000006807	KRT35	Bos taurus keratin 35 (KRT35), mRNA. [Source:RefSeq mRNA;Acc:NM_001076073]	19	42313515	42317810	10.7203	4.031e-29
Skin black	ENSBTAG00000006882	IQGAP3	Bos taurus IQ motif containing GTPase activating protein 3 (IQGAP3), mRNA. [Source:RefSeq mRNA;Acc:NM_001098880]	3	14306401	14346150	3.22353	4.7697e-12
Skin black	ENSBTAG00000007163	SLC44A1	solute carrier family 44 (choline transporter), member 1 [Source:HGNC Symbol;Acc:HGNC:18798]	8	96771691	96881711	0.68187	0.000257516
Skin black	ENSBTAG00000007353	DLX4	Bos taurus distal-less homeobox 4 (DLX4), mRNA. [Source:RefSeq mRNA;Acc:NM_001098041]	19	37314777	37320363	4.83077	5.278e-16
Skin black	ENSBTAG00000007883			26	11110265	11111041	-1.46335	4.30877e-23
Skin black	ENSBTAG00000007958	TNS4	tensin 4 [Source:HGNC Symbol;Acc:HGNC:24352]	19	41350972	41370441	9.17185	4.91988e-36
Skin black	ENSBTAG00000008111	ESYT3	extended synaptotagmin-like protein 3 [Source:HGNC Symbol;Acc:HGNC:24295]	1	131669531	131722942	5.86166	6.2683e-27
Skin black	ENSBTAG00000008779	ALOX15B	Bos taurus arachidonate 15-lipoxygenase, type B (ALOX15B), mRNA. [Source:RefSeq mRNA;Acc:NM_001205703]	19	28306791	28315515	5.23703	6.65453e-14
Skin black	ENSBTAG00000008826	RBBP9	retinoblastoma binding protein 9 [Source:HGNC Symbol;Acc:HGNC:9892]	13	38855823	38863391	0.443729	0.157616
Skin black	ENSBTAG00000008854	RFX1	regulatory factor X, 1 (influences HLA class II expression) [Source:HGNC Symbol;Acc:HGNC:9982]	7	12804298	12831028	0.0317905	0.910138
Skin black	ENSBTAG00000009192	SKINT1	Bos taurus selection and upkeep of intraepithelial T cells 1 (SKINT1), mRNA. [Source:RefSeq mRNA;Acc:NM_001127316]	3	98660627	98684828	6.53788	2.96576e-15
Skin black	ENSBTAG00000009218	ANLN	anillin, actin binding protein [Source:HGNC Symbol;Acc:HGNC:14082]	4	61165438	61242549	1.93657	6.91774e-15
Skin black	ENSBTAG00000009401	MTRR	5-methyltetrahydrofolate-homocysteine methyltransferase reductase [Source:HGNC Symbol;Acc:HGNC:7473]	20	65427792	65457155	0.37912	0.0928854
Skin black	ENSBTAG00000009515	CA6	carbonic anhydrase VI [Source:HGNC Symbol;Acc:HGNC:1380]	16	45289118	45313929	8.68114	3.23412e-23
Skin black	ENSBTAG00000009617	SLC2A1	Bos taurus solute carrier family 2 (facilitated glucose transporter), member 1 (SLC2A1), mRNA. [Source:RefSeq mRNA;Acc:NM_174602]	3	103902890	103931096	1.79705	1.08821e-14
Skin black	ENSBTAG00000009832	NOBOX	NOBOX oogenesis homeobox [Source:HGNC Symbol;Acc:HGNC:22448]	4	108488052	108493401	0.445442	0.25408
Skin black	ENSBTAG00000010030	EPHA4	Bos taurus EPH receptor A4 (EPHA4), mRNA. [Source:RefSeq mRNA;Acc:NM_001083441]	2	110251546	110405363	3.15818	1.42082e-21
Skin black	ENSBTAG00000010647	NTRK2	Bos taurus neurotrophic tyrosine kinase, receptor, type 2 (NTRK2), mRNA. [Source:RefSeq mRNA;Acc:NM_001075225]	8	79336288	79743284	0.887572	8.6606e-05
Skin black	ENSBTAG00000010742	PKD2L1	polycystic kidney disease 2-like 1 [Source:HGNC Symbol;Acc:HGNC:9011]	26	21056133	21108833	2.61228	1.35489e-07
Skin black	ENSBTAG00000011241	HPDL	Bos taurus 4-hydroxyphenylpyruvate dioxygenase-like (HPDL), mRNA. [Source:RefSeq mRNA;Acc:NM_001099371]	3	101333430	101335081	2.82523	0.000115745
Skin black	ENSBTAG00000011310	FAM155B	family with sequence similarity 155, member B [Source:HGNC Symbol;Acc:HGNC:30701]	X	86163690	86189860	2.30735	8.72464e-07
Skin black	ENSBTAG00000011328	CGREF1	Bos taurus cell growth regulator with EF-hand domain 1 (CGREF1), mRNA. [Source:RefSeq mRNA;Acc:NM_001045977]	11	72521482	72524704	-0.163157	0.65742
Skin black	ENSBTAG00000011490	TLCD2	TLC domain containing 2 [Source:HGNC Symbol;Acc:HGNC:33522]	19	23376204	23378706	4.39124	5.77544e-16
Skin black	ENSBTAG00000011723	GRIK5	glutamate receptor, ionotropic kainate 5 [Source:RefSeq peptide;Acc:NP_001039889]	18	51520760	51578983	2.2743	1.6526e-10
Skin black	ENSBTAG00000012411	HAPLN1	Bos taurus hyaluronan and proteoglycan link protein 1 (HAPLN1), mRNA. [Source:RefSeq mRNA;Acc:NM_174288]	7	85845448	85924686	1.10604	0.0560447
Skin black	ENSBTAG00000012590		Bos taurus iron/zinc purple acid phosphatase-like protein (PAPL), mRNA. [Source:RefSeq mRNA;Acc:NM_001192532]	18	49094425	49108117	8.2728	2.06842e-17
Skin black	ENSBTAG00000013063	ITGB1BP1	Bos taurus integrin beta 1 binding protein 1 (ITGB1BP1), mRNA. [Source:RefSeq mRNA;Acc:NM_001034448]	11	87994386	88010369	-0.0146817	0.93298
Skin black	ENSBTAG00000013095	FOXN1	forkhead box N1 [Source:HGNC Symbol;Acc:HGNC:12765]	19	20548272	20561593	8.40821	2.73411e-21
Skin black	ENSBTAG00000013932	CCDC71	Bos taurus coiled-coil domain containing 71 (CCDC71), mRNA. [Source:RefSeq mRNA;Acc:NM_001046000]	22	51435769	51439453	-0.0432988	0.877561
Skin black	ENSBTAG00000014273	NRF1	Bos taurus nuclear respiratory factor 1 (NRF1), mRNA. [Source:RefSeq mRNA;Acc:NM_001098002]	4	94264903	94359377	0.115833	0.707185
Skin black	ENSBTAG00000014359	DRAXIN	Bos taurus chromosome 16 open reading frame, human C1orf187 (C16H1orf187), mRNA. [Source:RefSeq mRNA;Acc:NM_001195012]	16	42840335	42868899	2.01626	0.00449916
Skin black	ENSBTAG00000014380	MCM2	minichromosome maintenance complex component 2 [Source:HGNC Symbol;Acc:HGNC:6944]	22	60565325	60581052	1.26485	5.43905e-08
Skin black	ENSBTAG00000015018	FSD2	fibronectin type III and SPRY domain containing 2 [Source:HGNC Symbol;Acc:HGNC:18024]	21	23501906	23537791	-1.58537	3.6342e-05
Skin black	ENSBTAG00000015238	DSC3	Bos taurus desmocollin 3 (DSC3), mRNA. [Source:RefSeq mRNA;Acc:NM_001178103]	24	26396992	26448151	9.09014	4.30123e-34
Skin black	ENSBTAG00000015539	RAPGEF5	Rap guanine nucleotide exchange factor (GEF) 5 [Source:HGNC Symbol;Acc:HGNC:16862]	4	31017033	31222267	0.599007	0.0127978
Skin black	ENSBTAG00000015692	HSPA4L	heat shock 70kDa protein 4-like [Source:HGNC Symbol;Acc:HGNC:17041]	17	30228693	30285560	2.77905	5.88363e-16
Skin black	ENSBTAG00000015818	MMP1	Bos taurus matrix metallopeptidase 1 (interstitial collagenase) (MMP1), mRNA. [Source:RefSeq mRNA;Acc:NM_174112]	15	6132915	6141309	7.15941	1.37759e-15
Skin black	ENSBTAG00000015854	TCHHL1	trichohyalin-like 1 [Source:HGNC Symbol;Acc:HGNC:31796]	3	18686495	18690937	11.0065	6.12477e-30
Skin black	ENSBTAG00000015979	SEZ6	seizure related 6 homolog (mouse) [Source:HGNC Symbol;Acc:HGNC:15955]	19	20879077	20927187	3.50377	2.35715e-17
Skin black	ENSBTAG00000016166		Uncharacterized protein [Source:UniProtKB/TrEMBL;Acc:F1N566]	5	27815197	27827105	5.18785	2.43352e-10
Skin black	ENSBTAG00000016278	RPL30	Bos taurus ribosomal protein L30 (RPL30), mRNA. [Source:RefSeq mRNA;Acc:NM_001034434]	14	68467563	68470952	0.577205	0.000492879
Skin black	ENSBTAG00000016515	EFNA5	ephrin-A5 precursor [Source:RefSeq peptide;Acc:NP_001069900]	7	109049590	109217439	2.79169	5.78091e-11
Skin black	ENSBTAG00000016541	CAMK1G	calcium/calmodulin-dependent protein kinase IG [Source:HGNC Symbol;Acc:HGNC:14585]	16	75611800	75642910	0.72933	0.137197
Skin black	ENSBTAG00000016609	DQX1	Bos taurus DEAQ box RNA-dependent ATPase 1 (DQX1), mRNA. [Source:RefSeq mRNA;Acc:NM_001035322]	11	10096619	10103298	0.699022	0.117902
Skin black	ENSBTAG00000016695	KCNG4	potassium channel, voltage gated modifier subfamily G, member 4 [Source:HGNC Symbol;Acc:HGNC:19697]	18	10500704	10513342	2.81025	0.00135303
Skin black	ENSBTAG00000017409	DLX3	Bos taurus distal-less homeobox 3 (DLX3), mRNA. [Source:RefSeq mRNA;Acc:NM_001081622]	19	37294970	37300144	8.7237	4.85994e-35
Skin black	ENSBTAG00000017690	CARNS1	carnosine synthase 1 [Source:HGNC Symbol;Acc:HGNC:29268]	29	45957524	45964322	1.52815	4.86375e-07
Skin black	ENSBTAG00000018044	POLR3E	polymerase (RNA) III (DNA directed) polypeptide E (80kD) [Source:HGNC Symbol;Acc:HGNC:30347]	25	20189255	20213796	0.966571	4.57957e-06
Skin black	ENSBTAG00000018431	NAV2	neuron navigator 2 [Source:HGNC Symbol;Acc:HGNC:15997]	29	25049904	25356586	0.268699	0.293208
Skin black	ENSBTAG00000019081	COL7A1	collagen, type VII, alpha 1 [Source:HGNC Symbol;Acc:HGNC:2214]	22	51859652	51889946	3.6336	3.69358e-24
Skin black	ENSBTAG00000019162	RNMTL1	RNA methyltransferase like 1 [Source:HGNC Symbol;Acc:HGNC:18485]	19	22628976	22633394	0.937501	0.00120886
Skin black	ENSBTAG00000019234	BMP6	bone morphogenetic protein 6 [Source:HGNC Symbol;Acc:HGNC:1073]	23	47355128	47510231	-0.0336326	0.978479
Skin black	ENSBTAG00000019966	TICAM1	toll-like receptor adaptor molecule 1 [Source:HGNC Symbol;Acc:HGNC:18348]	7	20547964	20550264	0.116807	0.752794
Skin black	ENSBTAG00000020074	NKPD1	NTPase, KAP family P-loop domain containing 1 [Source:HGNC Symbol;Acc:HGNC:24739]	18	53211190	53218864	5.12961	1.56843e-24
Skin black	ENSBTAG00000020789	STS	Bos taurus steroid sulfatase (microsomal), isozyme S (STS), mRNA. [Source:RefSeq mRNA;Acc:NM_001075394]	X	146611850	146751829	5.72714	3.75492e-20
Skin black	ENSBTAG00000021021	C15orf39	chromosome 15 open reading frame 39 [Source:HGNC Symbol;Acc:HGNC:24497]	21	33934615	33939819	0.50531	0.06804
Skin black	ENSBTAG00000021664	TACR2	Bos taurus tachykinin receptor 2 (TACR2), mRNA. [Source:RefSeq mRNA;Acc:NM_174469]	28	25925832	25938658	0.68572	0.202353
Skin black	ENSBTAG00000021721	CDSN	Bos taurus corneodesmosin (CDSN), mRNA. [Source:RefSeq mRNA;Acc:NM_001077950]	23	27808496	27812710	12.7116	8.75892e-35
Skin black	ENSBTAG00000021924	PLA2G4E	phospholipase A2, group IVE [Source:HGNC Symbol;Acc:HGNC:24791]	10	37506677	37549023	8.0087	9.99829e-28
Skin black	ENSBTAG00000023659	MT2	Bos taurus metallothionein 2A (MT2A), mRNA. [Source:RefSeq mRNA;Acc:NM_001075140]	18	24125366	24126333	2.10531	5.81716e-34
Skin black	ENSBTAG00000023907	COL18A1	collagen, type XVIII, alpha 1 [Source:HGNC Symbol;Acc:HGNC:2195]	1	146989244	147040968	1.78864	3.80602e-15
Skin black	ENSBTAG00000024534	POU2F1	Bos taurus POU class 2 homeobox 1 (POU2F1), mRNA. [Source:RefSeq mRNA;Acc:NM_001075582]	3	1328186	1415265	-0.0368521	0.927392
Skin black	ENSBTAG00000024911	LIPN	lipase, family member N [Source:HGNC Symbol;Acc:HGNC:23452]	26	10464922	10496553	6.31886	5.13951e-13
Skin black	ENSBTAG00000025183	ANKRD40	Bos taurus ankyrin repeat domain 40 (ANKRD40), mRNA. [Source:RefSeq mRNA;Acc:NM_001075586]	19	36610213	36616333	1.75732	0.00580472
Skin black	ENSBTAG00000026708	PRSS35	Bos taurus protease, serine, 35 (PRSS35), mRNA. [Source:RefSeq mRNA;Acc:NM_001035457]	9	23710554	23729764	0.312831	3.03946e-13
Skin black	ENSBTAG00000026880	KRT85	Bos taurus keratin 85 (KRT85), mRNA. [Source:RefSeq mRNA;Acc:NM_001101111]	5	27711064	27729751	9.28665	2.86232e-21
Skin black	ENSBTAG00000030371		Uncharacterized protein [Source:UniProtKB/TrEMBL;Acc:E1BD62]	5	102968842	102991326	5.45004	8.84284e-10
Skin black	ENSBTAG00000030519		Bos taurus keratin 33A (KRT33A), mRNA. [Source:RefSeq mRNA;Acc:NM_001083524]	19	42208153	42214637	12.5603	1.25837e-27
Skin black	ENSBTAG00000030546	KRT26	Bos taurus keratin 26 (KRT26), mRNA. [Source:RefSeq mRNA;Acc:NM_001099096]	19	41618443	41624587	9.89253	2.56404e-24
Skin black	ENSBTAG00000032068	PLA2G4F	phospholipase A2, group IVF [Source:HGNC Symbol;Acc:HGNC:27396]	10	37650256	37664678	5.18341	7.67913e-16
Skin black	ENSBTAG00000032429			5	32263608	32264561	1.023	0.183199
Skin black	ENSBTAG00000033535	FAM26D	Bos taurus family with sequence similarity 26, member D (FAM26D), mRNA. [Source:RefSeq mRNA;Acc:NM_001101133]	9	34605304	34613344	5.98124	2.62411e-26
Skin black	ENSBTAG00000034385	GPR162	Bos taurus G protein-coupled receptor 162 (GPR162), mRNA. [Source:RefSeq mRNA;Acc:NM_001076217]	5	103987752	103993598	-1.72016	1
Skin black	ENSBTAG00000034678		Uncharacterized protein [Source:UniProtKB/TrEMBL;Acc:F1MBZ9]	5	103110444	103113609	1.48758	0.00194914
Skin black	ENSBTAG00000035005			10	4842899	4843791	2.35455	5.60751e-05
Skin black	ENSBTAG00000037464	TGM6	transglutaminase 6 [Source:HGNC Symbol;Acc:HGNC:16255]	13	53169426	53196424	6.21119	2.83775e-11
Skin black	ENSBTAG00000037687	ADGRF2	adhesion G protein-coupled receptor F2 [Source:HGNC Symbol;Acc:HGNC:18991]	23	20708929	20732784	6.07055	7.82786e-23
Skin black	ENSBTAG00000037888	LYPD5	LY6/PLAUR domain containing 5 [Source:HGNC Symbol;Acc:HGNC:26397]	18	52331344	52334826	7.89579	4.58037e-28
Skin black	ENSBTAG00000038237	KPRP	keratinocyte proline-rich protein [Source:HGNC Symbol;Acc:HGNC:31823]	3	18061246	18062976	11.7782	4.95486e-25
Skin black	ENSBTAG00000038438	SUMO1	small ubiquitin-like modifier 1 [Source:HGNC Symbol;Acc:HGNC:12502]	10	36757276	36758438	0.503697	0.525469
Skin black	ENSBTAG00000039234	LIPK	Bos taurus lipase, family member K (LIPK), mRNA. [Source:RefSeq mRNA;Acc:NM_001205613]	26	10432620	10449946	8.41959	2.91703e-19
Skin black	ENSBTAG00000040229	KRTAP9-1	Bos taurus keratin associated protein 9-1 (KRTAP9-1), mRNA. [Source:RefSeq mRNA;Acc:NM_001105020]	19	42101947	42102951	10.5052	5.64508e-21
Skin black	ENSBTAG00000040586		Bos taurus serpin peptidase inhibitor, clade B like (LOC511106), mRNA. [Source:RefSeq mRNA;Acc:NM_001105619]	24	62440124	62451599	6.62855	5.81294e-19
Skin black	ENSBTAG00000042272	SNORA79	Small nucleolar RNA SNORA79 [Source:RFAM;Acc:RF00600]	10	93638609	93638752	0.0126835	0.570721
Skin black	ENSBTAG00000043892	7SK	7SK RNA [Source:RFAM;Acc:RF00100]	5	100491779	100492098	2.05771	0.00373949
Skin black	ENSBTAG00000044719	SNORA79	Small nucleolar RNA SNORA79 [Source:RFAM;Acc:RF00600]	3	106636946	106637092	0.640812	0.386027
Skin black	ENSBTAG00000045591		Uncharacterized protein [Source:UniProtKB/TrEMBL;Acc:G3X776]	10	60202862	60203343	0.91706	0.0507957
Skin black	ENSBTAG00000046149		Uncharacterized protein [Source:UniProtKB/TrEMBL;Acc:G3N3S5]	15	55825834	55826557	4.68788	4.28957e-07
Skin black	ENSBTAG00000046556	SOX4	SRY (sex determining region Y)-box 4 [Source:HGNC Symbol;Acc:HGNC:11200]	23	36292362	36293944	0.655187	0.0468113
Skin black	ENSBTAG00000046804	KRTAP7-1	keratin associated protein 7-1 (gene/pseudogene) [Source:HGNC Symbol;Acc:HGNC:18934]	1	4036042	4036305	8.24195	3.73863e-16
Skin black	ENSBTAG00000046908	DHODH	dihydroorotate dehydrogenase (quinone) [Source:HGNC Symbol;Acc:HGNC:2867]	18	39212760	39215055	0.444515	0.308142
Skin black	ENSBTAG00000046944		Uncharacterized protein [Source:UniProtKB/TrEMBL;Acc:G3N0J2]	19	14602391	14605464	5.94023	7.52335e-14
Skin black	ENSBTAG00000047625		Uncharacterized protein [Source:UniProtKB/TrEMBL;Acc:E1BJW9]	7	64773693	64778702	5.61941	5.39687e-25
Skin black	ENSBTAG00000047904		Uncharacterized protein [Source:UniProtKB/TrEMBL;Acc:G3N168]	17	55053667	55054749	4.56767	8.75074e-13
Skin black	ENSBTAG00000047972	C1orf106	chromosome 1 open reading frame 106 [Source:HGNC Symbol;Acc:HGNC:25599]	16	81368726	81379604	5.86756	3.8052e-17
Skin black	ENSBTAG00000048029	MMP1	Interstitial collagenase [Source:UniProtKB/TrEMBL;Acc:F1MT97]	15	6124135	6132776	5.7683	3.86312e-11
Skin white	ENSBTAG00000000573		Uncharacterized protein [Source:UniProtKB/TrEMBL;Acc:E1BFG1]	19	42260882	42285621	4.24748	2.79731e-07
Skin white	ENSBTAG00000000623			21	23309725	23333820	1.32746	0.000383601
Skin white	ENSBTAG00000000888	SPTA1	Bos taurus spectrin, alpha, erythrocytic 1 (elliptocytosis 2) (SPTA1), mRNA. [Source:RefSeq mRNA;Acc:NM_001206588]	3	11111861	11204434	2.58694	6.26828e-08
Skin white	ENSBTAG00000001857	DOK4	Bos taurus docking protein 4 (DOK4), mRNA. [Source:RefSeq mRNA;Acc:NM_001083786]	18	25547365	25555198	0.296117	0.231587
Skin white	ENSBTAG00000002635	PGLYRP1	Bos taurus peptidoglycan recognition protein 1 (PGLYRP1), mRNA. [Source:RefSeq mRNA;Acc:NM_174573]	18	53946097	53948160	9.09258	1.07533e-37
Skin white	ENSBTAG00000002744	MUSK	Bos taurus muscle, skeletal, receptor tyrosine kinase (MUSK), mRNA. [Source:RefSeq mRNA;Acc:NM_001192352]	8	101881883	101976250	1.50403	6.43734e-06
Skin white	ENSBTAG00000002821	CILP	cartilage intermediate layer protein, nucleotide pyrophosphohydrolase [Source:HGNC Symbol;Acc:HGNC:1980]	10	12099600	12114284	4.36044	1.33939e-28
Skin white	ENSBTAG00000002928	AMTN	amelotin [Source:HGNC Symbol;Acc:HGNC:33188]	6	87608794	87621025	7.09465	1.56053e-13
Skin white	ENSBTAG00000003047	FAM170A	family with sequence similarity 170, member A [Source:HGNC Symbol;Acc:HGNC:27963]	7	35574935	35578877	2.10336	9.18337e-07
Skin white	ENSBTAG00000003367		Uncharacterized protein [Source:UniProtKB/TrEMBL;Acc:G5E554]	5	114966366	114990262	5.29717	1.37733e-14
Skin white	ENSBTAG00000003484	C3H1orf123	Bos taurus chromosome 3 open reading frame, human C1orf123 (C3H1orf123), mRNA. [Source:RefSeq mRNA;Acc:NM_001038130]	3	93583352	93590342	0.329983	0.0608189
Skin white	ENSBTAG00000003898	HMGCS2	Bos taurus 3-hydroxy-3-methylglutaryl-CoA synthase 2 (mitochondrial) (HMGCS2), mRNA. [Source:RefSeq mRNA;Acc:NM_001045883]	3	23643772	23667741	4.01168	2.68895e-14
Skin white	ENSBTAG00000004568	GALNS	Bos taurus galactosamine (N-acetyl)-6-sulfate sulfatase (GALNS), mRNA. [Source:RefSeq mRNA;Acc:NM_001206329]	18	14061951	14077096	0.917994	0.00100712
Skin white	ENSBTAG00000004895	AFAP1L2	Bos taurus actin filament associated protein 1-like 2 (AFAP1L2), mRNA. [Source:RefSeq mRNA;Acc:NM_001076375]	26	35050366	35166042	-0.257124	0.124264
Skin white	ENSBTAG00000005448		Uncharacterized protein [Source:UniProtKB/TrEMBL;Acc:F1N4Y6]	25	35064384	35086718	1.27981	1.92258e-06
Skin white	ENSBTAG00000005734	GATA6	GATA binding protein 6 [Source:HGNC Symbol;Acc:HGNC:4174]	24	34549658	34579148	1.23311	0.00012479
Skin white	ENSBTAG00000006877	MMP-16	Bos taurus matrix metallopeptidase 16 (membrane-inserted) (MMP16), mRNA. [Source:RefSeq mRNA;Acc:NM_001192622]	14	76757695	77111545	2.68756	8.76617e-14
Skin white	ENSBTAG00000007635	PLCL1	phospholipase C-like 1 [Source:HGNC Symbol;Acc:HGNC:9063]	2	86718341	87086748	-2.30948	4.7234e-14
Skin white	ENSBTAG00000007678	MKX	mohawk homeobox [Source:HGNC Symbol;Acc:HGNC:23729]	13	37127926	37198158	0.887189	0.0093952
Skin white	ENSBTAG00000008088	KIF18B	kinesin family member 18B [Source:HGNC Symbol;Acc:HGNC:27102]	19	45259544	45281127	1.92542	4.94138e-08
Skin white	ENSBTAG00000008428	UPP1	uridine phosphorylase 1 [Source:HGNC Symbol;Acc:HGNC:12576]	4	7528100	7556112	0.324434	0.47435
Skin white	ENSBTAG00000008554	NINJ2	Bos taurus ninjurin 2 (NINJ2), mRNA. [Source:RefSeq mRNA;Acc:NM_001101914]	5	107937357	108009649	1.55564	0.000549543
Skin white	ENSBTAG00000008902	ZNF345	Bos taurus zinc finger protein 345 (ZNF345), mRNA. [Source:RefSeq mRNA;Acc:NM_001035327]	18	47753215	47846224	-0.287127	0.277987
Skin white	ENSBTAG00000009230	FBLN7	fibulin 7 [Source:HGNC Symbol;Acc:HGNC:26740]	11	197983	230642	3.53011	2.63326e-15
Skin white	ENSBTAG00000009908	RPS3A	Bos taurus ribosomal protein S3A (RPS3A), mRNA. [Source:RefSeq mRNA;Acc:NM_001034038]	17	6703060	6707745	0.55994	0.00146326
Skin white	ENSBTAG00000010161	CCL21	Bos taurus chemokine (C-C motif) ligand 21 (CCL21), mRNA. [Source:RefSeq mRNA;Acc:NM_001038076]	8	77421389	77422532	2.59757	4.55636e-13
Skin white	ENSBTAG00000010164	ESPNL	espin-like [Source:HGNC Symbol;Acc:HGNC:27937]	3	118074855	118096926	-0.843024	0.0448439
Skin white	ENSBTAG00000010634	C6H4ORF31	Bos taurus neuron-derived neurotrophic factor (NDNF), mRNA. [Source:RefSeq mRNA;Acc:NM_001205858]	6	4372937	4376146	2.38904	5.91287e-11
Skin white	ENSBTAG00000010837	HTR4	5-hydroxytryptamine (serotonin) receptor 4, G protein-coupled [Source:HGNC Symbol;Acc:HGNC:5299]	7	61907647	62066996	1.74676	2.36619e-13
Skin white	ENSBTAG00000010858	ABCC11	ATP-binding cassette, sub-family C (CFTR/MRP), member 11 [Source:HGNC Symbol;Acc:HGNC:14639]	18	16654447	16732300	8.19569	4.04681e-31
Skin white	ENSBTAG00000011000	HDAC10	Bos taurus histone deacetylase 10 (HDAC10), mRNA. [Source:RefSeq mRNA;Acc:NM_001075460]	5	119814028	119819426	2.02934	1.08307e-11
Skin white	ENSBTAG00000011666	THRSP	Bos taurus thyroid hormone responsive (THRSP), mRNA. [Source:RefSeq mRNA;Acc:NM_001040533]	29	18084681	18090595	6.50806	3.16375e-34
Skin white	ENSBTAG00000011693	LENG9	leukocyte receptor cluster (LRC) member 9 [Source:HGNC Symbol;Acc:HGNC:16306]	18	63117358	63118908	0.496862	0.193746
Skin white	ENSBTAG00000011756	FLG2	filaggrin family member 2 [Source:HGNC Symbol;Acc:HGNC:33276]	3	18378311	18475522	14.1862	5.78844e-39
Skin white	ENSBTAG00000011952	SULT1E1	Bos taurus sulfotransferase family 1E, estrogen-preferring, member 1 (SULT1E1), mRNA. [Source:RefSeq mRNA;Acc:NM_177488]	6	87035926	87094952	8.1595	1.19369e-28
Skin white	ENSBTAG00000012465	FOXC2	Bos taurus forkhead box C2 (MFH-1, mesenchyme forkhead 1) (FOXC2), mRNA. [Source:RefSeq mRNA;Acc:NM_001193072]	18	12422846	12425239	1.51992	1.48136e-05
Skin white	ENSBTAG00000014683	APOBEC1	apolipoprotein B mRNA editing enzyme, catalytic polypeptide 1 [Source:HGNC Symbol;Acc:HGNC:604]	5	101725366	101730873	5.55141	5.3885e-10
Skin white	ENSBTAG00000015788	CCDC171	coiled-coil domain containing 171 [Source:HGNC Symbol;Acc:HGNC:29828]	8	28485638	28815805	-0.884302	0.0276108
Skin white	ENSBTAG00000017378	GALNT8	polypeptide N-acetylgalactosaminyltransferase 8 [Source:HGNC Symbol;Acc:HGNC:4130]	5	105799704	105837839	8.59672	8.41392e-21
Skin white	ENSBTAG00000017681	RIN1	Bos taurus Ras and Rab interactor 1 (RIN1), mRNA. [Source:RefSeq mRNA;Acc:NM_001192217]	29	45029460	45034780	1.86494	5.80591e-07
Skin white	ENSBTAG00000017751	RGS9	regulator of G-protein signaling 9 [Source:RefSeq peptide;Acc:NP_776595]	19	62614470	62654740	-0.299046	0.412675
Skin white	ENSBTAG00000017946		Uncharacterized protein [Source:UniProtKB/TrEMBL;Acc:F1MVR7]	28	41921827	41924801	7.93905	2.9849e-35
Skin white	ENSBTAG00000018012	IL1F10	Bos taurus interleukin 1 family, member 10 (theta) (IL1F10), mRNA. [Source:RefSeq mRNA;Acc:NM_001193085]	11	46636522	46639761	7.36122	5.40818e-15
Skin white	ENSBTAG00000018404	PRKG1	Bos taurus protein kinase, cGMP-dependent, type I (PRKG1), mRNA. [Source:RefSeq mRNA;Acc:NM_174436]	26	6906081	8343629	-0.189527	0.5678
Skin white	ENSBTAG00000019379	TUSC5	Bos taurus tumor suppressor candidate 5 (TUSC5), mRNA. [Source:RefSeq mRNA;Acc:NM_001083707]	19	22167563	22186258	5.29512	2.20426e-14
Skin white	ENSBTAG00000019555	ZSCAN20	zinc finger and SCAN domain containing 20 [Source:HGNC Symbol;Acc:HGNC:13093]	3	112931814	112942579	0.353917	0.283108
Skin white	ENSBTAG00000020032	CEP126	centrosomal protein 126kDa [Source:HGNC Symbol;Acc:HGNC:29264]	15	7021793	7089556	1.19385	0.00056599
Skin white	ENSBTAG00000020037	CYB5RL	Bos taurus cytochrome b5 reductase-like (CYB5RL), mRNA. [Source:RefSeq mRNA;Acc:NM_001105397]	3	92609054	92621021	0.328358	0.429167
Skin white	ENSBTAG00000020564		Uncharacterized protein [Source:UniProtKB/TrEMBL;Acc:E1BG16]	5	44533886	44559481	9.64354	1.52122e-22
Skin white	ENSBTAG00000020679	CNTN1	Bos taurus contactin 1 (CNTN1), mRNA. [Source:RefSeq mRNA;Acc:NM_174280]	5	39998363	40264645	0.897182	0.000351564
Skin white	ENSBTAG00000021717	BDKRB2	bradykinin receptor B2 [Source:HGNC Symbol;Acc:HGNC:1030]	21	62701850	62743837	4.08889	7.54992e-16
Skin white	ENSBTAG00000021855	ANO3	anoctamin 3 [Source:HGNC Symbol;Acc:HGNC:14004]	15	57913544	58130615	1.76748	4.39977e-09
Skin white	ENSBTAG00000021938	ARHGAP44	Rho GTPase activating protein 44 [Source:HGNC Symbol;Acc:HGNC:29096]	19	31913651	31965004	0.370229	0.162227
Skin white	ENSBTAG00000024137	PTCH2	patched 2 [Source:HGNC Symbol;Acc:HGNC:9586]	3	101762662	101778582	2.36279	7.2364e-10
Skin white	ENSBTAG00000026323	LYSB	Bos taurus intestinal lysozyme (LYSB), mRNA. [Source:RefSeq mRNA;Acc:NM_001007805]	5	44554333	44559920	6.26331	7.77673e-12
Skin white	ENSBTAG00000032538	TPRG1	tumor protein p63 regulated 1 [Source:HGNC Symbol;Acc:HGNC:24759]	1	78604073	78758431	8.51517	8.37915e-27
Skin white	ENSBTAG00000032702			18	24012776	24013408	2.92364	8.29398e-05
Skin white	ENSBTAG00000034147	OLFML2B	Bos taurus olfactomedin-like 2B (OLFML2B), mRNA. [Source:RefSeq mRNA;Acc:NM_001100354]	3	7528022	7577290	2.9849	3.64112e-21
Skin white	ENSBTAG00000037553	KRT33A	Bos taurus keratin 31 (KRT31), mRNA. [Source:RefSeq mRNA;Acc:NM_001099099]	19	42185570	42190899	12.2302	5.77371e-27
Skin white	ENSBTAG00000037858		Uncharacterized protein [Source:UniProtKB/TrEMBL;Acc:F1MIP0]	3	100285863	100300972	10.3856	3.14831e-46
Skin white	ENSBTAG00000039413		Uncharacterized protein [Source:UniProtKB/TrEMBL;Acc:E1BIW1]	18	63016439	63019902	3.30771	2.30602e-08
Skin white	ENSBTAG00000040390			8	74118850	74327065	2.68949	3.39221e-07
Skin white	ENSBTAG00000045548	CRKL	v-crk avian sarcoma virus CT10 oncogene homolog-like [Source:HGNC Symbol;Acc:HGNC:2363]	17	74286482	74297800	0.0231672	0.92536
Skin white	ENSBTAG00000045668	SNORA73	Small nucleolar RNA SNORA73 family [Source:RFAM;Acc:RF00045]	2	125501622	125501825	0.751452	0.248802
Skin white	ENSBTAG00000045685		Uncharacterized protein [Source:UniProtKB/TrEMBL;Acc:G3N0M5]	3	118208054	118223089	0.644629	0.0318905
Skin white	ENSBTAG00000045787	CDS1	CDP-diacylglycerol synthase (phosphatidate cytidylyltransferase) 1 [Source:HGNC Symbol;Acc:HGNC:1800]	6	101195831	101270493	3.03125	4.1141e-16
Skin white	ENSBTAG00000046350	PKP1	plakophilin 1 [Source:HGNC Symbol;Acc:HGNC:9023]	16	81683387	81720203	9.55011	5.60448e-44
Skin white	ENSBTAG00000046828			21	71011580	71016820	3.66612	4.04068e-17
Skin white	ENSBTAG00000047514	SLC10A6	Solute carrier family 10 member 6 [Source:UniProtKB/Swiss-Prot;Acc:A6QP84]	6	103522083	103528071	4.52126	3.73737e-12
Skin white	ENSBTAG00000048156			21	19391574	19391762	2.72294	6.75506e-07
Spleen	ENSBTAG00000003574	KIAA1644	KIAA1644 [Source:HGNC Symbol;Acc:HGNC:29335]	5	115683472	115697601	1.44973	0.0102035
Spleen	ENSBTAG00000003759	PCNXL3	pecanex-like 3 (Drosophila) [Source:HGNC Symbol;Acc:HGNC:18760]	29	44462346	44481118	0.27553	0.170996
Spleen	ENSBTAG00000003971	E2F1	Bos taurus E2F transcription factor 1 (E2F1), mRNA. [Source:RefSeq mRNA;Acc:NM_001206079]	13	63705710	63714008	1.22477	0.00104842
Spleen	ENSBTAG00000004270	FCER2	Fc fragment of IgE, low affinity II, receptor for (CD23) [Source:HGNC Symbol;Acc:HGNC:3612]	7	17757622	17768585	4.24974	2.79219e-23
Spleen	ENSBTAG00000006214	LOXL2	lysyl oxidase homolog 2 precursor [Source:RefSeq peptide;Acc:NP_001092523]	8	71278583	71349786	1.11665	0.000147314
Spleen	ENSBTAG00000008351	C12orf60	chromosome 12 open reading frame 60 [Source:HGNC Symbol;Acc:HGNC:28726]	5	95516924	95518003	3.56557	3.08499e-14
Spleen	ENSBTAG00000008624	MESDC1	Bos taurus mesoderm development candidate 1 (MESDC1), mRNA. [Source:RefSeq mRNA;Acc:NM_001101258]	21	27346491	27348447	0.522368	0.024561
Spleen	ENSBTAG00000009396	EXO1	exonuclease 1 [Source:HGNC Symbol;Acc:HGNC:3511]	16	35747266	35788726	3.51293	2.21922e-15
Spleen	ENSBTAG00000011037	RBPMS2	RNA binding protein with multiple splicing 2 [Source:HGNC Symbol;Acc:HGNC:19098]	10	45380345	45392030	1.84634	9.1618e-11
Spleen	ENSBTAG00000011125	MYO9B	myosin IXB [Source:HGNC Symbol;Acc:HGNC:7609]	7	5804898	5913540	1.38301	7.07798e-14
Spleen	ENSBTAG00000016006	ANKRD11	ankyrin repeat domain 11 [Source:HGNC Symbol;Acc:HGNC:21316]	18	14371892	14436368	0.28224	0.0748806
Spleen	ENSBTAG00000022036	ZNRF3	zinc and ring finger 3 [Source:HGNC Symbol;Acc:HGNC:18126]	17	70526962	70534280	-0.479036	0.281439
Spleen	ENSBTAG00000039847		Uncharacterized protein [Source:UniProtKB/TrEMBL;Acc:E3W9A0]	5	102324544	102353256	3.91312	2.85472e-13
Spleen	ENSBTAG00000045951		Uncharacterized protein [Source:UniProtKB/TrEMBL;Acc:G5E5W5]	X	39208523	39221527	4.01674	3.94189e-08
Spleen	ENSBTAG00000048048		Uncharacterized protein [Source:UniProtKB/TrEMBL;Acc:G3MY71]	21	6101145	6102636	6.09517	2.26086e-15
Thymus	ENSBTAG00000000336		Uncharacterized protein [Source:UniProtKB/TrEMBL;Acc:F1N4K2]	18	61227637	61232066	8.19164	9.3732e-28
Thymus	ENSBTAG00000010052	EXD2	exonuclease 3'-5' domain containing 2 [Source:HGNC Symbol;Acc:HGNC:20217]	10	81344977	81375402	2.1247	1.89396e-16
Thymus	ENSBTAG00000013234		Uncharacterized protein [Source:UniProtKB/TrEMBL;Acc:E1BEQ4]	21	35168813	35171314	8.64232	5.11514e-23
Thymus	ENSBTAG00000017012		Uncharacterized protein [Source:UniProtKB/TrEMBL;Acc:F1MX15]	13	17788337	17800446	2.85784	7.95441e-19
Thymus	ENSBTAG00000023563		Uncharacterized protein [Source:UniProtKB/TrEMBL;Acc:F1MX97]	23	26916511	26927031	7.32071	1.60774e-30
Thymus	ENSBTAG00000037924		Uncharacterized protein [Source:UniProtKB/TrEMBL;Acc:E1BPH6]	10	23978360	23978755	3.64584	4.36798e-08
Thymus	ENSBTAG00000040388		Uncharacterized protein [Source:UniProtKB/TrEMBL;Acc:E1BPH9]	4	106527298	106530985	6.52972	1.11417e-15
Thymus	ENSBTAG00000046144	DEFB7	Bos taurus defensin beta 7 (DEFB7), mRNA. [Source:RefSeq mRNA;Acc:NM_001102362]	27	5219284	5223726	7.21837	4.92463e-31
Thymus	ENSBTAG00000047072		Uncharacterized protein [Source:UniProtKB/TrEMBL;Acc:G3MY18]	4	106467260	106467729	5.59338	5.19236e-14
Thymus	ENSBTAG00000047181		Uncharacterized protein [Source:UniProtKB/TrEMBL;Acc:G3MW08]	12	72529374	72690449	9.03198	9.10906e-35
Thymus	ENSBTAG00000048304	BTNL9	butyrophilin-like 9 [Source:HGNC Symbol;Acc:HGNC:24176]	23	26932957	26938287	7.32411	4.93727e-37
Thyroid	ENSBTAG00000000457	CCDC89	Bos taurus coiled-coil domain containing 89 (CCDC89), mRNA. [Source:RefSeq mRNA;Acc:NM_001046432]	29	9934145	9935558	3.36203	1.43185e-08
Thyroid	ENSBTAG00000000541	NKX2-1	NK2 homeobox 1 [Source:HGNC Symbol;Acc:HGNC:11825]	21	47130288	47134065	10.7869	5.10177e-32
Thyroid	ENSBTAG00000000595	FBN3	fibrillin 3 [Source:HGNC Symbol;Acc:HGNC:18794]	7	18006365	18076590	5.11762	1.54904e-17
Thyroid	ENSBTAG00000000808	COX14	Bos taurus COX14 cytochrome c oxidase assembly homolog (S. cerevisiae) (COX14), mRNA. [Source:RefSeq mRNA;Acc:NM_001195064]	5	29952087	29956382	-0.256231	0.12011
Thyroid	ENSBTAG00000001628	SLFNL1	schlafen-like 1 [Source:HGNC Symbol;Acc:HGNC:26313]	3	105795074	105798610	1.55498	0.0093919
Thyroid	ENSBTAG00000001985	SRMS	Bos taurus src-related kinase lacking C-terminal regulatory tyrosine and N-terminal myristylation sites (SRMS), mRNA. [Source:RefSeq mRNA;Acc:NM_001192544]	13	54591299	54597058	1.81917	0.000879429
Thyroid	ENSBTAG00000002561	CCDC120	Bos taurus coiled-coil domain containing 120 (CCDC120), mRNA. [Source:RefSeq mRNA;Acc:NM_001101906]	X	92224131	92231344	1.71907	7.4232e-13
Thyroid	ENSBTAG00000002717	INA	Bos taurus internexin neuronal intermediate filament protein, alpha (INA), mRNA. [Source:RefSeq mRNA;Acc:NM_001075958]	26	24131990	24144138	3.0773	6.03178e-11
Thyroid	ENSBTAG00000003131	NDST4	Bos taurus N-deacetylase/N-sulfotransferase (heparan glucosaminyl) 4 (NDST4), mRNA. [Source:RefSeq mRNA;Acc:NM_001192673]	6	11683810	11962933	7.11539	1.85919e-16
Thyroid	ENSBTAG00000003280	MGC137055	Bos taurus uncharacterized protein MGC137055 (MGC137055), mRNA. [Source:RefSeq mRNA;Acc:NM_001077080]	19	9851553	9852099	0.592445	0.154363
Thyroid	ENSBTAG00000004381	TACSTD2	tumor-associated calcium signal transducer 2 [Source:HGNC Symbol;Acc:HGNC:11530]	3	88032648	88033607	6.50805	3.35395e-20
Thyroid	ENSBTAG00000004948	FAM84A	Bos taurus family with sequence similarity 84, member A (FAM84A), mRNA. [Source:RefSeq mRNA;Acc:NM_001034659]	11	83655864	83659066	2.80747	6.03404e-14
Thyroid	ENSBTAG00000004958	PTPRN2	protein tyrosine phosphatase, receptor type, N polypeptide 2 [Source:HGNC Symbol;Acc:HGNC:9677]	4	119522032	119565916	4.56564	1.1972e-19
Thyroid	ENSBTAG00000005337	RAB3B	Bos taurus RAB3B, member RAS oncogene family (RAB3B), mRNA. [Source:RefSeq mRNA;Acc:NM_174447]	3	94917406	94985342	3.63501	3.66852e-15
Thyroid	ENSBTAG00000006966	NRM	Bos taurus nurim (nuclear envelope membrane protein) (NRM), mRNA. [Source:RefSeq mRNA;Acc:NM_001037596]	23	28111675	28114705	0.583013	0.0393122
Thyroid	ENSBTAG00000007051	CLDN23	claudin 23 [Source:HGNC Symbol;Acc:HGNC:17591]	27	23856777	23857658	7.19031	3.33889e-17
Thyroid	ENSBTAG00000007319	JAG2	jagged 2 [Source:HGNC Symbol;Acc:HGNC:6189]	21	71145150	71156637	1.38402	2.32055e-07
Thyroid	ENSBTAG00000007544	MARVELD3	Bos taurus MARVEL domain containing 3 (MARVELD3), mRNA. [Source:RefSeq mRNA;Acc:NM_001099055]	18	39556899	39571580	6.8724	9.64173e-21
Thyroid	ENSBTAG00000007680	THSD7A	Bos taurus thrombospondin, type I, domain containing 7A (THSD7A), mRNA. [Source:RefSeq mRNA;Acc:NM_001206743]	4	19450656	19727595	0.735151	0.0136563
Thyroid	ENSBTAG00000007749	TONSL	Bos taurus tonsoku-like, DNA repair protein (TONSL), mRNA. [Source:RefSeq mRNA;Acc:NM_001075188]	14	1681494	1692498	0.80814	0.0131412
Thyroid	ENSBTAG00000007772	SLC29A4	solute carrier family 29 (equilibrative nucleoside transporter), member 4 [Source:HGNC Symbol;Acc:HGNC:23097]	25	39515688	39526238	4.93298	1.23266e-20
Thyroid	ENSBTAG00000007796	POLM	Bos taurus polymerase (DNA directed), mu (POLM), mRNA. [Source:RefSeq mRNA;Acc:NM_001035286]	4	77910509	77918593	0.515347	0.169059
Thyroid	ENSBTAG00000008487	VPS37D	Bos taurus vacuolar protein sorting 37 homolog D (S. cerevisiae) (VPS37D), mRNA. [Source:RefSeq mRNA;Acc:NM_001205718]	25	34091771	34096054	1.72296	3.0859e-06
Thyroid	ENSBTAG00000008495			21	23429313	23466211	3.68034	4.07239e-15
Thyroid	ENSBTAG00000009086	LOXL1	Bos taurus lysyl oxidase-like 1 (LOXL1), mRNA. [Source:RefSeq mRNA;Acc:NM_174383]	21	35057678	35082119	-0.456311	0.125739
Thyroid	ENSBTAG00000009845	ITPK1	Bos taurus inositol-tetrakisphosphate 1-kinase (ITPK1), mRNA. [Source:RefSeq mRNA;Acc:NM_001192489]	21	58182391	58347037	0.256125	0.308445
Thyroid	ENSBTAG00000010371	CHAC1	Bos taurus ChaC, cation transport regulator homolog 1 (E. coli) (CHAC1), mRNA. [Source:RefSeq mRNA;Acc:NM_001098882]	10	36598394	36600764	0.108786	0.562573
Thyroid	ENSBTAG00000011225	TMX1	Bos taurus thioredoxin-related transmembrane protein 1 (TMX1), mRNA. [Source:RefSeq mRNA;Acc:NM_001075385]	10	44101816	44114905	0.119711	0.468297
Thyroid	ENSBTAG00000011258	ACOT9	Bos taurus acyl-CoA thioesterase 9 (ACOT9), mRNA. [Source:RefSeq mRNA;Acc:NM_001034560]	X	126510126	126539314	0.170409	0.310057
Thyroid	ENSBTAG00000011562	STK32C	serine/threonine kinase 32C [Source:HGNC Symbol;Acc:HGNC:21332]	26	51537509	51609090	1.6656	6.64611e-06
Thyroid	ENSBTAG00000011941	LYZ1	Bos taurus lysozyme 1 (LYZ1), mRNA. [Source:RefSeq mRNA;Acc:NM_001077829]	5	44351615	44357569	7.93184	2.07312e-21
Thyroid	ENSBTAG00000012024	SLC29A2	Bos taurus solute carrier family 29 (nucleoside transporters), member 2 (SLC29A2), mRNA. [Source:RefSeq mRNA;Acc:NM_001103269]	29	45056314	45063665	0.817935	0.00741554
Thyroid	ENSBTAG00000012290	SCNN1B	Bos taurus sodium channel, nonvoltage-gated 1, beta (SCNN1B), mRNA. [Source:RefSeq mRNA;Acc:NM_001098075]	25	21267920	21291415	9.10311	2.09639e-36
Thyroid	ENSBTAG00000012343	TSPAN5	Bos taurus tetraspanin 5 (TSPAN5), mRNA. [Source:RefSeq mRNA;Acc:NM_001076119]	6	27333479	27512867	0.658273	0.00592892
Thyroid	ENSBTAG00000012745	PPAN-P2RY11	Bos taurus peter pan homolog (Drosophila) (PPAN), mRNA. [Source:RefSeq mRNA;Acc:NM_001046261]	7	15890245	15894250	-0.165047	0.56577
Thyroid	ENSBTAG00000012753	BRF1	BRF1, RNA polymerase III transcription initiation factor 90 kDa subunit [Source:HGNC Symbol;Acc:HGNC:11551]	21	71187494	71234136	0.842973	9.47939e-05
Thyroid	ENSBTAG00000013013	GMPS	guanine monphosphate synthase [Source:HGNC Symbol;Acc:HGNC:4378]	1	112631076	112675779	-0.492966	0.00293497
Thyroid	ENSBTAG00000013942	DAGLA	diacylglycerol lipase, alpha [Source:HGNC Symbol;Acc:HGNC:1165]	29	40857731	40883995	0.798258	0.0152653
Thyroid	ENSBTAG00000014113	CCL8	Bos taurus chemokine (C-C motif) ligand 8 (CCL8), mRNA. [Source:RefSeq mRNA;Acc:NM_174007]	19	16137674	16139707	0.975892	0.00473816
Thyroid	ENSBTAG00000014252	SPTLC3	serine palmitoyltransferase, long chain base subunit 3 [Source:HGNC Symbol;Acc:HGNC:16253]	13	6743962	6879038	0.273013	0.210431
Thyroid	ENSBTAG00000014620	FOXI1	forkhead box I1 [Source:HGNC Symbol;Acc:HGNC:3815]	20	1903854	1907281	5.31699	1.24979e-14
Thyroid	ENSBTAG00000014932	ARSE	arylsulfatase E (chondrodysplasia punctata 1) [Source:HGNC Symbol;Acc:HGNC:719]	X	139018055	139033616	1.86214	2.55451e-07
Thyroid	ENSBTAG00000015350	PLIN	Bos taurus perilipin 1 (PLIN1), mRNA. [Source:RefSeq mRNA;Acc:NM_001083699]	21	21502826	21516686	-0.0127777	0.974105
Thyroid	ENSBTAG00000015562	PLBD1	Bos taurus phospholipase B domain containing 1 (PLBD1), transcript variant a, mRNA. [Source:RefSeq mRNA;Acc:NM_001166298]	5	95706361	95796211	-0.444257	0.0385146
Thyroid	ENSBTAG00000015651		Uncharacterized protein [Source:UniProtKB/TrEMBL;Acc:F1MK94]	26	51082253	51105116	3.65355	2.92853e-19
Thyroid	ENSBTAG00000016231	POFUT1	Bos taurus protein O-fucosyltransferase 1 (POFUT1), transcript variant c, mRNA. [Source:RefSeq mRNA;Acc:NM_001043343]	13	62237057	62276100	1.29047	2.24937e-10
Thyroid	ENSBTAG00000017310	EVA1C	Bos taurus eva-1 homolog C (C. elegans) (EVA1C), mRNA. [Source:RefSeq mRNA;Acc:NM_001199027]	1	2259115	2360138	1.90549	2.77947e-11
Thyroid	ENSBTAG00000018031	PODXL2	podocalyxin-like 2 [Source:HGNC Symbol;Acc:HGNC:17936]	22	60507746	60556978	3.14168	9.77158e-13
Thyroid	ENSBTAG00000018289	TMEM150A	Bos taurus transmembrane protein 150A (TMEM150A), mRNA. [Source:RefSeq mRNA;Acc:NM_001193030]	11	49239505	49244103	-0.0895683	0.677576
Thyroid	ENSBTAG00000018297	PLEKHH1	pleckstrin homology domain containing, family H (with MyTH4 domain) member 1 [Source:HGNC Symbol;Acc:HGNC:17733]	10	79765957	79808955	1.6629	4.79747e-09
Thyroid	ENSBTAG00000020385	ALDH1B1	Aldehyde dehydrogenase X, mitochondrial [Source:UniProtKB/Swiss-Prot;Acc:P52476]	8	62891041	62892603	1.21301	0.0371265
Thyroid	ENSBTAG00000021308	IRS1	insulin receptor substrate 1 [Source:HGNC Symbol;Acc:HGNC:6125]	2	115790540	115794253	-0.204308	0.833304
Thyroid	ENSBTAG00000021517	TMEM216	Bos taurus transmembrane protein 216 (TMEM216), mRNA. [Source:RefSeq mRNA;Acc:NM_001166563]	29	40586490	40590842	0.528908	0.0772272
Thyroid	ENSBTAG00000026371	SNX29	Bos taurus sorting nexin 29 (SNX29), mRNA. [Source:RefSeq mRNA;Acc:NM_001076862]	25	10743976	11273969	0.998015	0.00132709
Thyroid	ENSBTAG00000027213		Ribosomal protein [Source:UniProtKB/TrEMBL;Acc:G3X7N2]	1	105171799	105172518	0.680766	0.15926
Thyroid	ENSBTAG00000030182	MAPK11	Bos taurus mitogen-activated protein kinase 11 (MAPK11), mRNA. [Source:RefSeq mRNA;Acc:NM_001080335]	5	119832293	119837101	1.29927	0.000526483
Thyroid	ENSBTAG00000031701	TAGAP	Bos taurus T-cell activation RhoGTPase activating protein (TAGAP), mRNA. [Source:RefSeq mRNA;Acc:NM_001076823]	9	96806294	96815764	-1.43507	1.5405e-07
Thyroid	ENSBTAG00000032089	CDC42EP2	Bos taurus CDC42 effector protein (Rho GTPase binding) 2 (CDC42EP2), mRNA. [Source:RefSeq mRNA;Acc:NM_001075341]	29	44189278	44195090	0.486224	0.184833
Thyroid	ENSBTAG00000035110	CCDC67	coiled-coil domain containing 67 [Source:HGNC Symbol;Acc:HGNC:26344]	29	1379817	1497748	2.22919	6.31295e-06
Thyroid	ENSBTAG00000038034	ZNF628	zinc finger protein 628 [Source:HGNC Symbol;Acc:HGNC:28054]	18	62475322	62481823	0.434761	0.215897
Thyroid	ENSBTAG00000038738	PXMP4	Bos taurus peroxisomal membrane protein 4, 24kDa (PXMP4), mRNA. [Source:RefSeq mRNA;Acc:NM_001099163]	13	63726558	63743492	-0.39617	0.280616
Thyroid	ENSBTAG00000039443		Olfactory receptor [Source:UniProtKB/TrEMBL;Acc:E1BMZ6]	8	60662375	60663331	4.73034	2.57589e-07
Thyroid	ENSBTAG00000045572	ZNF319	zinc finger protein 319 [Source:HGNC Symbol;Acc:HGNC:13644]	18	25984798	25986558	0.939955	0.00818774
Thyroid	ENSBTAG00000045649	DEFB	Bos taurus defensin, beta (DEFB), mRNA. [Source:RefSeq mRNA;Acc:NM_001078133]	27	5457175	5465029	4.99168	1.08529e-17
Thyroid	ENSBTAG00000047454	OLAH	oleoyl-ACP hydrolase [Source:HGNC Symbol;Acc:HGNC:25625]	13	29915526	29938309	3.95228	3.59049e-07
Tongue	ENSBTAG00000001748	TRIM45	Bos taurus tripartite motif containing 45 (TRIM45), mRNA. [Source:RefSeq mRNA;Acc:NM_001014952]	3	26213057	26227392	1.6197	7.42123e-09
Tongue	ENSBTAG00000001865	SGCG	Bos taurus sarcoglycan, gamma (35kDa dystrophin-associated glycoprotein) (SGCG), mRNA. [Source:RefSeq mRNA;Acc:NM_001075244]	12	34924193	34954970	7.40576	1.31652e-39
Tongue	ENSBTAG00000010381	MGC151858	Bos taurus protein arginine methyltransferase 10 (putative) (PRMT10), mRNA. [Source:RefSeq mRNA;Acc:NM_001099051]	17	10610495	10643133	-0.275496	0.108925
Tongue	ENSBTAG00000012421	TANGO2	Bos taurus transport and golgi organization 2 homolog (Drosophila) (TANGO2), mRNA. [Source:RefSeq mRNA;Acc:NM_001035328]	17	74981983	74983351	0.327899	0.375643
Tongue	ENSBTAG00000013621	DPY19L4	dpy-19-like 4 (C. elegans) [Source:HGNC Symbol;Acc:HGNC:27829]	14	71868732	71925891	0.386803	0.101979
Tongue	ENSBTAG00000014270	UNC5B	Bos taurus unc-5 homolog B (C. elegans) (UNC5B), mRNA. [Source:RefSeq mRNA;Acc:NM_001099029]	28	27511423	27599754	-0.198262	0.547235
Tongue	ENSBTAG00000015341	DEPTOR	Bos taurus DEP domain containing MTOR-interacting protein (DEPTOR), mRNA. [Source:RefSeq mRNA;Acc:NM_001102312]	14	83664779	83783770	1.36429	4.63955e-06
Tongue	ENSBTAG00000015859	WRAP73	WD repeat containing, antisense to TP73 [Source:HGNC Symbol;Acc:HGNC:12759]	16	50674472	50686441	-0.343165	0.271775
Tongue	ENSBTAG00000015926	ABLIM2	actin binding LIM protein family, member 2 [Source:HGNC Symbol;Acc:HGNC:19195]	6	119107715	119213224	3.64321	6.10074e-30
Tongue	ENSBTAG00000016450	CDNF	Bos taurus cerebral dopamine neurotrophic factor (CDNF), mRNA. [Source:RefSeq mRNA;Acc:NM_001205769]	13	29756747	29778409	3.63061	1.16428e-31
Tongue	ENSBTAG00000018358	STAC3	SH3 and cysteine rich domain 3 [Source:HGNC Symbol;Acc:HGNC:28423]	5	56524691	56530822	7.1245	5.47924e-48
Tongue	ENSBTAG00000019192	LHX8	LIM homeobox 8 [Source:HGNC Symbol;Acc:HGNC:28838]	3	69890357	69916293	6.40155	2.54845e-13
Tongue	ENSBTAG00000021132	SYNPO2L	synaptopodin 2-like [Source:HGNC Symbol;Acc:HGNC:23532]	28	29799037	29805747	7.35353	2.0286e-34
Tongue	ENSBTAG00000021785	TMEM219	Bos taurus transmembrane protein 219 (TMEM219), transcript variant 1, mRNA. [Source:RefSeq mRNA;Acc:NM_001080231]	25	26549204	26565653	-0.425745	0.0300459
Tongue	ENSBTAG00000025516	GNL1	Bos taurus guanine nucleotide binding protein-like 1 (GNL1), mRNA. [Source:RefSeq mRNA;Acc:NM_001103272]	23	28224609	28231251	-0.539662	0.0341238
Tongue	ENSBTAG00000046046	MGC160046	Bos taurus leucine rich repeat containing 30 (LRRC30), mRNA. [Source:RefSeq mRNA;Acc:NM_001102510]	24	40563771	40566586	2.86819	4.85886e-22
WBC	ENSBTAG00000000273	IL5RA	interleukin 5 receptor, alpha [Source:HGNC Symbol;Acc:HGNC:6017]	22	23308621	23340998	5.36982	2.022e-19
WBC	ENSBTAG00000002923	CX3CR1	Bos taurus chemokine (C-X3-C motif) receptor 1 (CX3CR1), mRNA. [Source:RefSeq mRNA;Acc:NM_001102558]	22	12613418	12627354	3.18921	2.33605e-34
WBC	ENSBTAG00000007108	LGALS12	lectin, galactoside-binding, soluble, 12 [Source:HGNC Symbol;Acc:HGNC:15788]	29	42397683	42406764	4.8016	7.52969e-14
WBC	ENSBTAG00000007234	PLRG1	Bos taurus pleiotropic regulator 1 (PLRG1), mRNA. [Source:RefSeq mRNA;Acc:NM_001046362]	17	2894754	2912624	0.588214	7.27907e-05
WBC	ENSBTAG00000008125	KCNAB2	Bos taurus potassium voltage-gated channel, shaker-related subfamily, beta member 2 (KCNAB2), transcript variant 2, mRNA. [Source:RefSeq mRNA;Acc:NM_001014384]	16	48081092	48137067	3.01947	1.81167e-19
WBC	ENSBTAG00000008259	IRG1	immunoresponsive 1 homolog (mouse) [Source:HGNC Symbol;Acc:HGNC:33904]	12	52417589	52424159	6.52222	8.68296e-34
WBC	ENSBTAG00000008844	EXTL3	Bos taurus exostoses (multiple)-like 3 (EXTL3), mRNA. [Source:RefSeq mRNA;Acc:NM_001082473]	8	9832644	9870025	-0.464188	0.0352977
WBC	ENSBTAG00000008963	CIT	Uncharacterized protein [Source:UniProtKB/TrEMBL;Acc:F1N747]	17	57819705	57988929	-0.503285	0.185893
WBC	ENSBTAG00000009171		Uncharacterized protein [Source:UniProtKB/TrEMBL;Acc:F1MHL7]	18	61410278	61417516	6.38493	8.60591e-16
WBC	ENSBTAG00000009310	UTP3	UTP3, small subunit (SSU) processome component, homolog (S. cerevisiae) [Source:HGNC Symbol;Acc:HGNC:24477]	6	87798136	87799560	0.818622	2.17888e-06
WBC	ENSBTAG00000010828		Uncharacterized protein [Source:UniProtKB/TrEMBL;Acc:E1B8M2]	21	35206045	35208959	3.94657	9.81866e-16
WBC	ENSBTAG00000015667	TMEM127	Bos taurus transmembrane protein 127 (TMEM127), mRNA. [Source:RefSeq mRNA;Acc:NM_001205763]	11	2324293	2335178	0.927668	0.000821831
WBC	ENSBTAG00000017118	FAM8A1	Bos taurus family with sequence similarity 8, member A1 (FAM8A1), mRNA. [Source:RefSeq mRNA;Acc:NM_001081718]	23	39611984	39619623	1.3147	1.91783e-13
WBC	ENSBTAG00000018309			23	49302303	49303199	2.06568	0.00519835
WBC	ENSBTAG00000018456	ZNF7	zinc finger protein 7 [Source:HGNC Symbol;Acc:HGNC:13139]	14	1517535	1523303	-0.349211	0.172329
WBC	ENSBTAG00000020225	TBXAS1	thromboxane A synthase 1 (platelet) [Source:HGNC Symbol;Acc:HGNC:11609]	4	104133819	104307005	4.3296	1.11829e-29
WBC	ENSBTAG00000022807		Uncharacterized protein [Source:UniProtKB/TrEMBL;Acc:G3X797]	X	39181442	39332211	2.31845	1.63887e-05
WBC	ENSBTAG00000023026	SERPINB2	Bos taurus serpin peptidase inhibitor, clade B (ovalbumin), member 2 (SERPINB2), mRNA. [Source:RefSeq mRNA;Acc:NM_001192079]	24	12747969	12765314	4.51232	6.5257e-13
WBC	ENSBTAG00000026944	LILRA4	Bos taurus leukocyte immunoglobulin-like receptor, subfamily A (with TM domain), member 4 (LILRA4), mRNA. [Source:RefSeq mRNA;Acc:NM_001102357]	18	63205613	63209078	4.57997	2.12478e-16
WBC	ENSBTAG00000033748	IL18RAP	interleukin 18 receptor accessory protein [Source:HGNC Symbol;Acc:HGNC:5989]	11	7196920	7221257	4.74926	3.29917e-25
WBC	ENSBTAG00000034295	LAG3	Bos taurus lymphocyte-activation gene 3 (LAG3), mRNA. [Source:RefSeq mRNA;Acc:NM_001245949]	5	104029019	104036158	3.55838	3.1286e-17
WBC	ENSBTAG00000039691		Uncharacterized protein [Source:UniProtKB/TrEMBL;Acc:G5E574]	18	63313174	63319123	4.72386	2.53233e-13
WBC	ENSBTAG00000039702	FCRL3	Fc receptor-like 3 [Source:HGNC Symbol;Acc:HGNC:18506]	3	12684810	12717577	6.89103	2.56606e-20
WBC	ENSBTAG00000045836			21	71493483	71493560	4.26401	3.61039e-13
WBC	ENSBTAG00000046268		Uncharacterized protein [Source:UniProtKB/TrEMBL;Acc:F1MHY4]	5	99599782	99604410	2.22425	6.2404e-05
WBC	ENSBTAG00000046356			3	54946556	54946626	2.79975	0.00169668
WBC	ENSBTAG00000046961		Uncharacterized protein [Source:UniProtKB/TrEMBL;Acc:F1MLQ4]	18	61267959	61273883	6.37658	3.12376e-13
